# Supplementary material for: GeoSES: A socioeconomic index for health and social research in Brazil
Source: PLoS One. 2020 Apr 29;15(4):e0232074. doi: 10.1371/journal.pone.0232074 (PMC7190143; doi:10.1371/journal.pone.0232074)
Supplement: S1 Dataset — (XLS) [file pone.0232074.s003.xls]

## Sheet: BR_variables
MUNIC_CODE7	MUNIC_CODE6	FU	FU_NAME	LONG	LAT	OBSERVED	EXPECTED	RR_PREV	HDI	HDI_educ	HDI_long	HDI_inc	GeoSES	GeoSESed	GeoSESpv	GeoSESdp	GeoSESwl	GeoSESin	GeoSESsg
1100015	110001	11	RONDONIA	-61.9998	-11.9355	308	369.789	0.832889	0.641	0.526	0.763	0.657	-0.468436	71.4475	48.0815	7.26028	0.144285	1601.55	0.085033
1100023	110002	11	RONDONIA	-63.0333	-9.90846	1429	1230.23	1.16164	0.702	0.6	0.806	0.716	-0.271203	61.9558	31.0389	14.7508	0.766355	2468.16	0.0780902
1100031	110003	11	RONDONIA	-60.5443	-13.4998	65	105.644	0.615268	0.65	0.559	0.757	0.65	-0.401556	71.4306	48.0906	14.598	0.622587	1534.03	0.104102
1100049	110004	11	RONDONIA	-61.4429	-11.4339	1084	1144.9	0.946792	0.718	0.62	0.821	0.727	-0.237966	62.1853	32.041	13.8603	0.875472	2434.8	0.0953014
1100056	110005	11	RONDONIA	-60.8184	-13.195	235	266.59	0.881496	0.692	0.602	0.799	0.688	-0.33329	65.8681	37.0008	13.9482	0.607278	1878.49	0.116418
1100064	110006	11	RONDONIA	-60.5551	-13.1306	216	302.615	0.713757	0.685	0.584	0.814	0.676	-0.386685	65.8622	40.2577	12.2539	0.319957	1688.81	0.0956229
1100072	110007	11	RONDONIA	-60.9487	-12.9975	83	133.523	0.621605	0.613	0.473	0.774	0.63	-0.494249	74.9557	46.4368	8.34991	0.359824	1390.83	0.0578226
1100080	110008	11	RONDONIA	-64.2317	-12.436	155	175.234	0.884523	0.611	0.493	0.751	0.616	-0.592	74.4702	57.2915	7.39156	0	1317.19	0.0582477
1100098	110009	11	RONDONIA	-61.0202	-11.5286	381	415.322	0.917349	0.672	0.536	0.819	0.691	-0.36479	69.335	37.5395	9.25886	0.454897	1929	0.0942462
1100106	110010	11	RONDONIA	-65.324	-10.7739	522	533.88	0.977744	0.657	0.519	0.823	0.663	-0.485419	67.2473	46.0669	9.95017	0.517259	1844.78	0.0423844
1100114	110011	11	RONDONIA	-62.4762	-10.4359	642	732.399	0.876545	0.689	0.577	0.825	0.687	-0.383612	67.308	34.1836	10.9361	0.276963	1914.27	0.073185
1100122	110012	11	RONDONIA	-61.9451	-10.8821	1689	1652.7	1.02198	0.714	0.617	0.81	0.728	-0.224419	59.445	28.6404	16.2128	1.0386	2411.82	0.0851476
1100130	110013	11	RONDONIA	-61.9996	-9.42556	423	443.831	0.953059	0.596	0.446	0.755	0.629	-0.556794	77.0014	52.8879	8.20411	0.14348	1387.29	0.0403863
1100148	110014	11	RONDONIA	-62.3082	-11.7213	225	300.845	0.747874	0.643	0.524	0.763	0.664	-0.443678	71.5234	48.2119	7.81103	0.16893	1938.94	0.0746354
1100155	110015	11	RONDONIA	-62.2611	-10.7236	505	555.971	0.908306	0.682	0.569	0.812	0.687	-0.345411	67.2436	31.8407	12.438	0.756665	1974.87	0.0757915
1100189	110018	11	RONDONIA	-61.1837	-11.6775	496	481.432	1.03026	0.71	0.613	0.803	0.726	-0.280483	62.1385	26.8187	15.3982	0.110416	2560.2	0.0867475
1100205	110020	11	RONDONIA	-63.8314	-8.76889	6632	5599.81	1.18473	0.736	0.638	0.819	0.764	-0.107446	54.6606	25.2799	25.7693	1.42515	3369.49	0.0706392
1100254	110025	11	RONDONIA	-61.9094	-11.1732	275	356.71	0.770913	0.664	0.55	0.792	0.671	-0.414703	69.7799	41.12	11.3903	0.348917	1866.11	0.0893229
1100262	110026	11	RONDONIA	-62.9	-9.70554	38	51.9136	0.731982	0.643	0.513	0.813	0.637	-0.483446	73.3011	54.2352	15.9839	0	1521.57	0.0756931
1100288	110028	11	RONDONIA	-61.7858	-11.7223	677	728.772	0.928945	0.7	0.598	0.808	0.709	-0.301419	63.5272	33.3891	13.375	0.619678	2172.72	0.0901625
1100296	110029	11	RONDONIA	-61.7733	-11.9084	93	139.412	0.667078	0.67	0.564	0.812	0.657	-0.444396	67.953	41.18	9.60126	0	1568.9	0.0631134
1100304	110030	11	RONDONIA	-60.1386	-12.7414	1203	1045	1.15126	0.731	0.659	0.808	0.734	-0.166268	58.3431	23.445	21.901	1.07508	2603.95	0.105153
1100320	110032	11	RONDONIA	-62.7201	-11.6995	276	305.397	0.903732	0.646	0.537	0.781	0.644	-0.530992	73.0911	54.3082	8.50963	0	1446.21	0.0749153
1100338	110033	11	RONDONIA	-65.3291	-10.4118	356	293.623	1.21246	0.587	0.424	0.769	0.619	-0.572706	79.1462	54.2559	9.01969	0.155614	1427.85	0.0522091
1100346	110034	11	RONDONIA	-62.2773	-11.3441	197	260.04	0.75756	0.643	0.534	0.763	0.654	-0.467276	70.7683	45.3502	6.85998	0.154684	1655.17	0.0749603
1100379	110037	11	RONDONIA	-61.8531	-12.1318	126	181.909	0.692642	0.592	0.443	0.777	0.603	-0.577204	78.4641	56.1239	7.06361	0.169113	1205.21	0.0614224
1100403	110040	11	RONDONIA	-63.3176	-9.71667	219	249.284	0.878507	0.625	0.457	0.804	0.664	-0.485036	77.1646	44.6396	8.9924	0.301701	1733.69	0.0625516
1100452	110045	11	RONDONIA	-63.8297	-10.2098	446	429.461	1.03852	0.616	0.479	0.751	0.65	-0.478753	74.4374	42.9598	8.3275	0.234706	1552.42	0.0754581
1100502	110050	11	RONDONIA	-61.9944	-11.7097	101	165.811	0.609115	0.634	0.527	0.799	0.606	-0.512726	72.2561	56.3005	8.15252	0.361011	1199.39	0.0791115
1100601	110060	11	RONDONIA	-62.9032	-10.3389	71	88.6605	0.800803	0.646	0.506	0.801	0.664	-0.471591	75.6773	45.6052	10.3149	0.26814	1694.11	0.0589228
1100700	110070	11	RONDONIA	-63.625	-10.5684	131	175.037	0.7484	0.593	0.404	0.772	0.667	-0.552366	79.6494	54.9268	5.16128	0	1661.5	0.0429783
1100809	110080	11	RONDONIA	-63.7	-8.78502	399	269.442	1.4809	0.649	0.512	0.819	0.652	-0.460658	70.3305	39.5501	14.4846	0.414375	1864.48	0.0534499
1100908	110090	11	RONDONIA	-61.9492	-11.4268	44	61.627	0.713968	0.658	0.547	0.803	0.65	-0.410765	70.0462	41.8583	10.6243	0.22916	1524.3	0.0909522
1100924	110092	11	RONDONIA	-60.9018	-12.5568	106	111.303	0.952357	0.652	0.514	0.82	0.659	-0.448049	72.5811	38.6676	13.2998	0.139656	1730.16	0.0710767
1100940	110094	11	RONDONIA	-62.5872	-9.37819	153	203.422	0.75212	0.612	0.439	0.789	0.663	-0.500552	77.5268	41.224	5.64574	0.206674	1777.08	0.0605699
1101005	110100	11	RONDONIA	-62.7405	-10.6121	110	158.476	0.694099	0.596	0.444	0.762	0.627	-0.565858	77.6209	55.2956	5.48171	0.178205	1335.61	0.0555677
1101104	110110	11	RONDONIA	-63.1823	-9.19187	128	122.586	1.04417	0.614	0.488	0.751	0.633	-0.56673	76.0049	45.9559	10.0456	0	1472.76	0.0478896
1101203	110120	11	RONDONIA	-61.5189	-11.1962	122	150.57	0.810245	0.638	0.518	0.776	0.647	-0.429678	70.9913	49.5619	7.70128	0.363829	1621.38	0.0899235
1101302	110130	11	RONDONIA	-62.6694	-11.0456	140	177.414	0.789106	0.643	0.494	0.8	0.673	-0.4964	74.9951	48.9493	5.55214	0.0501529	1899.26	0.0758949
1101401	110140	11	RONDONIA	-63.2956	-10.2631	177	207.5	0.853004	0.607	0.454	0.762	0.645	-0.455578	76.3375	43.6952	10.3109	0.519304	1592.6	0.0815741
1101435	110143	11	RONDONIA	-62.5551	-10.9155	67	110.558	0.60601	0.587	0.442	0.753	0.608	-0.545754	78.138	53.4288	5.38931	0.179685	1310.44	0.0653341
1101450	110145	11	RONDONIA	-61.598	-12.1798	46	70.6105	0.651456	0.617	0.485	0.8	0.604	-0.547939	75.84	58.3301	8.00746	0.170585	1241.46	0.0670265
1101468	110146	11	RONDONIA	-61.0444	-13.4766	30	34.1012	0.879734	0.665	0.545	0.816	0.662	-0.467978	68.6897	38.863	12.0617	0.32445	1695.09	0.041627
1101476	110147	11	RONDONIA	-61.3165	-11.8257	49	57.5129	0.85198	0.641	0.512	0.799	0.645	-0.507441	75.5199	47.3944	11.1606	0	1479.95	0.0757928
1101484	110148	11	RONDONIA	-61.5125	-11.9144	58	100.87	0.57499	0.649	0.571	0.78	0.615	-0.488487	71.2761	50.2833	7.78513	0	1266.53	0.0731833
1101492	110149	11	RONDONIA	-63.5709	-12.0638	204	217.294	0.938817	0.611	0.462	0.751	0.657	-0.498698	74.5162	48.9126	9.27886	0.0856511	1618.53	0.0790623
1101500	110150	11	RONDONIA	-63.0388	-11.7671	140	163.563	0.855935	0.598	0.427	0.779	0.644	-0.552528	78.0233	60.4413	5.31105	0	1623.42	0.0693795
1101559	110155	11	RONDONIA	-62.2559	-10.9322	48	77.3547	0.620512	0.643	0.498	0.818	0.653	-0.443086	75.0672	34.1535	5.5751	0.276395	1637.92	0.0622875
1101609	110160	11	RONDONIA	-62.3451	-10.2487	104	162.981	0.638097	0.589	0.434	0.757	0.622	-0.558632	79.199	55.646	6.51528	0	1246.62	0.0679383
1101708	110170	11	RONDONIA	-62.3706	-11.1285	139	207.451	0.670021	0.609	0.471	0.772	0.621	-0.543542	76.6403	51.7957	5.93858	0.182159	1269.92	0.0547091
1101757	110175	11	RONDONIA	-62.1768	-9.85139	88	142.097	0.619285	0.584	0.421	0.756	0.626	-0.583129	77.6247	57.8322	7.67081	0	1340.63	0.0495969
1101807	110180	11	RONDONIA	-62.1344	-10.4311	77	128.239	0.600432	0.627	0.485	0.792	0.641	-0.520899	74.2301	56.3223	7.61099	0	1462.67	0.0669314
1200013	120001	12	ACRE	-67.0523	-10.0738	129	164.785	0.78283	0.604	0.466	0.808	0.584	-0.626435	75.6085	65.2075	10.3771	0	1097.85	0.0481606
1200054	120005	12	ACRE	-69.5635	-10.9429	77	70.8507	1.08679	0.588	0.456	0.77	0.578	-0.681931	72.8885	66.6923	7.29763	0.182434	1098.29	0.0429492
1200104	120010	12	ACRE	-68.7479	-11.0164	265	278.991	0.949845	0.614	0.485	0.77	0.619	-0.610734	73.4874	62.6516	12.255	0.205383	1236.79	0.0514042
1200138	120013	12	ACRE	-67.9519	-9.82002	149	113.374	1.31424	0.589	0.439	0.772	0.603	-0.663709	77.3842	64.183	10.6152	0.108886	1274.46	0.0478376
1200179	120017	12	ACRE	-67.6735	-10.5698	108	115.212	0.9374	0.575	0.398	0.794	0.601	-0.68789	80.7857	60.0327	10.9445	0.0877527	1324.69	0.0276485
1200203	120020	12	ACRE	-72.6725	-7.63069	908	876.262	1.03623	0.664	0.582	0.776	0.648	-0.541975	68.4597	57.6149	7.53868	0.645752	1786.79	0.0494589
1200252	120025	12	ACRE	-68.7449	-11.0282	151	193.393	0.780781	0.653	0.553	0.771	0.654	-0.539306	69.3513	54.1783	11.4377	0.200827	1727.35	0.0554932
1200302	120030	12	ACRE	-70.354	-8.16025	333	337.635	0.986272	0.539	0.388	0.723	0.559	-0.796568	82.1708	75.8855	2.94695	0.282134	1106.75	0.0600957
1200328	120032	12	ACRE	-71.9509	-9.19336	37	49.6156	0.745731	0.469	0.283	0.731	0.499	-0.933051	88.004	81.963	0.217922	0	821.696	0.0297638
1200336	120033	12	ACRE	-72.9165	-7.59322	173	169.117	1.02296	0.625	0.546	0.77	0.58	-0.685875	71.6574	69.1105	3.74715	0.151538	1321.3	0.0277227
1200344	120034	12	ACRE	-69.2599	-8.83632	100	86.0308	1.16238	0.551	0.373	0.767	0.586	-0.772955	80.7949	65.0383	4.01896	0.101587	1259.23	0.024316
1200351	120035	12	ACRE	-72.7903	-8.95359	91	120.241	0.756805	0.501	0.361	0.726	0.479	-0.921622	86.4171	82.9514	0.181811	0	850.32	0.0373255
1200385	120038	12	ACRE	-67.1883	-10.3351	198	231.086	0.856814	0.622	0.517	0.786	0.593	-0.654638	73.5085	64.0544	9.18581	0.284766	1129.59	0.035404
1200393	120039	12	ACRE	-72.7423	-8.26667	60	76.5735	0.783556	0.532	0.397	0.726	0.521	-0.883286	84.7025	76.7599	0	0	1125.11	0.0315911
1200401	120040	12	ACRE	-67.8105	-9.9783	4923	4169.09	1.18113	0.727	0.661	0.798	0.729	-0.257828	56.2767	38.4885	21.6916	1.18286	2647.93	0.0631094
1200427	120042	12	ACRE	-72.6479	-7.7336	106	144.896	0.731549	0.567	0.477	0.736	0.518	-0.804479	79.7509	80.6587	2.14798	0.293854	835.81	0.0337989
1200435	120043	12	ACRE	-70.4865	-9.44341	38	39.973	0.950642	0.517	0.34	0.781	0.519	-0.85189	83.4767	79.3613	1.04907	0.123348	912.755	0.0392574
1200450	120045	12	ACRE	-67.7432	-10.1482	242	266.51	0.908024	0.64	0.513	0.786	0.649	-0.557538	72.4822	49.6736	12.4049	0.406224	1675.35	0.0312836
1200500	120050	12	ACRE	-68.6557	-9.06534	416	442.251	0.940633	0.603	0.456	0.81	0.593	-0.687514	75.9443	59.5748	5.12187	0.282191	1424.45	0.024389
1200609	120060	12	ACRE	-70.7555	-8.15567	377	364.212	1.03512	0.539	0.392	0.72	0.554	-0.778636	80.7844	73.0419	1.77464	0.475165	1134.71	0.0582273
1200708	120070	12	ACRE	-68.5063	-10.6521	186	210.421	0.883933	0.599	0.448	0.773	0.621	-0.681663	75.3214	59.6206	7.84156	0.122935	1301.63	0.0296484
1200807	120080	12	ACRE	-67.5406	-9.60086	212	200.385	1.05797	0.576	0.418	0.771	0.593	-0.689896	79.4072	66.9331	8.41279	0.125243	1235.81	0.0432584
1300029	130002	13	AMAZONAS	-64.8135	-3.21658	90	138.084	0.651769	0.527	0.377	0.778	0.499	-0.866104	83.2298	81.8706	0.911621	0	991.498	0.032994
1300060	130006	13	AMAZONAS	-68.2096	-3.36681	70	99.0748	0.70653	0.56	0.455	0.773	0.499	-0.878909	78.4105	84.7187	0.241634	0	902.646	0.0106997
1300086	130008	13	AMAZONAS	-61.4059	-3.57637	57	111.267	0.512271	0.594	0.526	0.741	0.537	-0.748701	70.369	71.012	0	0.776263	1309.52	0.0182247
1300102	130010	13	AMAZONAS	-61.659	-3.74539	107	175.012	0.611374	0.561	0.433	0.757	0.54	-0.750913	77.1771	74.9589	0.613732	0.734385	1237.52	0.0460378
1300144	130014	13	AMAZONAS	-59.8857	-7.19787	184	237.894	0.773439	0.637	0.54	0.772	0.621	-0.546473	73.1278	58.1176	5.16488	0.129448	1501.05	0.0722691
1300201	130020	13	AMAZONAS	-70.188	-4.36616	114	146.681	0.77719	0.45	0.259	0.733	0.481	-0.89769	86.8681	83.4957	0.389852	0	824.461	0.0269822
1300300	130030	13	AMAZONAS	-59.1336	-3.57866	300	374.882	0.800233	0.577	0.446	0.799	0.539	-0.812506	78.6505	74.1766	2.53727	0.139081	1086.11	0.0207359
1300409	130040	13	AMAZONAS	-62.9257	-0.972801	149	309.453	0.481469	0.5	0.315	0.728	0.545	-0.841858	81.9092	79.7458	1.2138	0.186531	967.564	0.0400232
1300508	130050	13	AMAZONAS	-57.0678	-2.79815	235	289.951	0.810467	0.574	0.522	0.774	0.469	-0.863931	75.0618	84.0864	0.210449	0.172244	784.369	0.0190158
1300607	130060	13	AMAZONAS	-70.0273	-4.37499	285	339.294	0.839965	0.574	0.471	0.763	0.526	-0.735896	77.2576	78.4255	0.534354	0.698647	1186.25	0.0154364
1300631	130063	13	AMAZONAS	-61.3716	-3.89451	99	162.641	0.608689	0.506	0.346	0.731	0.512	-0.901123	86.5453	78.9717	0.325933	0	1028.42	0.0214951
1300680	130068	13	AMAZONAS	-57.5877	-2.97173	125	158.873	0.786783	0.565	0.484	0.75	0.496	-0.832685	77.1284	81.8209	0.938555	0.204087	997.098	0.0200369
1300706	130070	13	AMAZONAS	-67.3996	-8.75124	345	368.516	0.936181	0.588	0.455	0.777	0.576	-0.743884	77.3228	72.4628	3.88831	0.483702	1180.44	0.0453991
1300805	130080	13	AMAZONAS	-59.5946	-4.39062	231	374.125	0.617411	0.56	0.425	0.776	0.532	-0.80874	79.556	76.1838	0.421442	0.12284	1255.94	0.0295338
1300839	130083	13	AMAZONAS	-61.2113	-3.33009	55	123.109	0.446747	0.569	0.436	0.775	0.544	-0.789402	79.1982	72.7168	0.858621	0.464086	1165.64	0.0329262
1300904	130090	13	AMAZONAS	-64.3942	-6.52911	96	165.079	0.581526	0.53	0.379	0.752	0.522	-0.796528	79.4791	78.3674	1.70755	0.275334	909.899	0.0549468
1301001	130100	13	AMAZONAS	-66.8966	-4.88167	269	265.893	1.01169	0.549	0.416	0.745	0.534	-0.820355	79.6992	76.7067	0.236742	0	1069.86	0.0412716
1301100	130110	13	AMAZONAS	-60.3638	-3.82245	290	393.089	0.737721	0.557	0.431	0.779	0.515	-0.835652	76.5108	77.4833	2.98643	0.116956	859.495	0.0152746
1301159	130115	13	AMAZONAS	-59.8263	-3.1974	114	327.39	0.348184	0.568	0.45	0.779	0.523	-0.838628	76.7003	75.3724	1.42114	0.21452	867.945	0.0293816
1301209	130120	13	AMAZONAS	-63.1422	-4.08422	771	807.205	0.955137	0.586	0.425	0.78	0.606	-0.697825	76.588	65.1462	1.2987	0.353992	1637.27	0.0292838
1301308	130130	13	AMAZONAS	-62.0634	-3.84305	163	252.995	0.644261	0.563	0.421	0.775	0.546	-0.796247	78.0727	77.7212	0.760267	0.342591	1210.95	0.022449
1301407	130140	13	AMAZONAS	-69.8663	-6.66735	378	317.582	1.19027	0.563	0.431	0.756	0.548	-0.811874	80.6613	74.8081	0.251797	0	1150.59	0.0429905
1301506	130150	13	AMAZONAS	-70.0304	-7.43982	125	153.954	0.811923	0.509	0.349	0.727	0.521	-0.820039	83.9137	80.2026	0.655199	0.368387	995.331	0.0648794
1301605	130160	13	AMAZONAS	-66.0965	-2.51227	180	239.305	0.752164	0.53	0.4	0.719	0.518	-0.820838	82.1539	78.1619	0.802502	0.232701	1137.43	0.0270953
1301654	130165	13	AMAZONAS	-72.5824	-7.54777	96	136.665	0.702436	0.532	0.387	0.762	0.51	-0.841723	83.3809	82.5881	1.45905	0.176863	1085.71	0.0411311
1301704	130170	13	AMAZONAS	-63.0267	-7.51222	398	528.762	0.75267	0.605	0.451	0.791	0.621	-0.64219	74.1798	65.2906	5.84417	0.24772	1520.94	0.0588661
1301803	130180	13	AMAZONAS	-71.6944	-7.05098	139	206.646	0.672634	0.481	0.302	0.772	0.476	-0.882647	84.593	86.312	0.164983	0.10958	944.654	0.0495173
1301852	130185	13	AMAZONAS	-60.1934	-3.28105	603	500.851	1.20399	0.613	0.476	0.799	0.607	-0.677968	74.9343	63.0652	7.48261	0.123187	1433.43	0.0515906
1301902	130190	13	AMAZONAS	-58.4402	-3.14038	941	1062.69	0.885452	0.644	0.534	0.811	0.618	-0.572334	69.7336	59.6277	3.60528	0.750084	1661.74	0.0448618
1301951	130195	13	AMAZONAS	-68.2479	-6.4378	51	77.7733	0.655746	0.477	0.266	0.772	0.529	-0.94218	90.9421	90.1235	0.447719	0.405072	912.462	0.0250836
1302009	130200	13	AMAZONAS	-58.0345	-2.74184	73	102.736	0.710551	0.654	0.594	0.792	0.594	-0.631455	67.182	70.122	4.89279	0.361573	1702.48	0.0451398
1302108	130210	13	AMAZONAS	-66.9969	-1.88084	34	66.1562	0.51393	0.522	0.345	0.748	0.552	-0.878477	85.4635	80.0748	0.595009	0	1444.81	0.00981162
1302207	130220	13	AMAZONAS	-66.063	-3.47489	64	103.618	0.617644	0.522	0.376	0.704	0.538	-0.854496	85.2585	76.641	0.228114	0	1253.65	0.0324889
1302306	130230	13	AMAZONAS	-66.7713	-2.74465	161	172.691	0.9323	0.516	0.34	0.766	0.528	-0.844741	85.4736	83.2637	0.295226	0.17161	1527.75	0.0300319
1302405	130240	13	AMAZONAS	-64.7948	-7.26195	321	424.068	0.756929	0.531	0.374	0.744	0.538	-0.80726	82.5607	73.5622	1.73185	0.0902666	1074.82	0.0437954
1302504	130250	13	AMAZONAS	-60.6206	-3.29828	1017	984.342	1.03319	0.614	0.481	0.795	0.604	-0.634301	73.7145	62.0797	4.14119	0.817535	1670.33	0.0398996
1302553	130255	13	AMAZONAS	-60.4589	-3.42908	127	269.583	0.471076	0.596	0.51	0.748	0.556	-0.803016	75.5704	74.3673	1.2288	0	1213.96	0.0352368
1302603	130260	13	AMAZONAS	-60.0233	-3.13469	29101	22498	1.29636	0.737	0.658	0.826	0.738	-0.184607	51.7799	37.7566	26.8958	1.9816	3010.42	0.0691213
1302702	130270	13	AMAZONAS	-61.2992	-5.81321	323	541.195	0.596785	0.582	0.456	0.747	0.58	-0.695506	77.2595	68.7391	2.36397	0.0875985	1583.49	0.0651752
1302801	130280	13	AMAZONAS	-65.5743	-1.86644	62	162.442	0.381662	0.498	0.348	0.763	0.466	-0.904818	83.367	86.7897	0.113131	0	849.701	0.0266522
1302900	130290	13	AMAZONAS	-57.715	-3.38643	499	575.442	0.867138	0.588	0.464	0.8	0.549	-0.784931	77.2275	76.5789	0.477745	0.321042	1232.7	0.0322746
1303007	130300	13	AMAZONAS	-56.7168	-2.18898	105	220.128	0.476976	0.586	0.503	0.779	0.513	-0.847325	75.0965	79.7344	0.654169	0.0997986	890.345	0.0192621
1303106	130310	13	AMAZONAS	-59.0931	-3.88759	210	330.51	0.635356	0.558	0.412	0.78	0.541	-0.801736	79.7634	75.884	0.609886	0.374801	1230.14	0.0173862
1303205	130320	13	AMAZONAS	-60.9488	-2.62343	125	173.908	0.71876	0.57	0.434	0.776	0.551	-0.73041	77.6952	70.1785	6.40625	0.427683	1181.12	0.0353819
1303304	130330	13	AMAZONAS	-60.377	-5.12267	150	254.381	0.589646	0.554	0.421	0.759	0.532	-0.779755	78.4767	72.551	1.11148	0.404391	1212.46	0.030918
1303403	130340	13	AMAZONAS	-56.7363	-2.62705	907	1184.8	0.76546	0.658	0.605	0.8	0.589	-0.587465	65.7814	66.6552	1.59328	1.35663	1564.9	0.0322622
1303502	130350	13	AMAZONAS	-67.0021	-7.71404	105	179.405	0.585253	0.496	0.317	0.724	0.531	-0.831199	84.1079	81.0738	0.869008	0.171742	1171.52	0.0644522
1303536	130353	13	AMAZONAS	-60.0256	-2.05843	319	343.849	0.927726	0.647	0.538	0.802	0.627	-0.560567	67.8635	51.6757	12.509	0.414119	1479.85	0.0422118
1303569	130356	13	AMAZONAS	-59.7047	-2.6933	229	312.465	0.732862	0.611	0.493	0.785	0.59	-0.626701	69.8044	60.5886	8.48558	0.317549	1411.46	0.00990334
1303601	130360	13	AMAZONAS	-65.02	-0.416695	109	184.479	0.590838	0.479	0.323	0.737	0.461	-0.905149	81.7678	85.174	1.52262	0	912.444	0.0111005
1303700	130370	13	AMAZONAS	-67.9465	-3.10749	145	231.033	0.627599	0.49	0.353	0.759	0.438	-0.905459	84.0539	87.2198	0	0.144845	756.668	0.0188433
1303809	130380	13	AMAZONAS	-67.0836	-0.136463	551	445.678	1.23636	0.609	0.476	0.777	0.61	-0.778677	74.2453	76.5044	5.32452	0	1228.71	0.0277787
1303908	130390	13	AMAZONAS	-68.9449	-3.46651	211	324.083	0.651044	0.521	0.386	0.78	0.471	-0.877286	80.3041	85.1126	0	0	923.32	0.0238352
1303957	130395	13	AMAZONAS	-57.8703	-2.57015	45	117.18	0.384016	0.577	0.464	0.739	0.561	-0.777473	75.9555	73.2184	0.278639	0	1709.96	0.0209532
1304005	130400	13	AMAZONAS	-58.2148	-2.83643	58	98.9392	0.586211	0.632	0.584	0.791	0.546	-0.743588	69.8366	72.9225	1.53429	0.146846	1208.87	0.034937
1304062	130406	13	AMAZONAS	-69.9462	-4.23188	585	552.083	1.05963	0.616	0.505	0.769	0.602	-0.59693	71.2087	70.7074	2.55873	0.887144	1509.02	0.0425881
1304104	130410	13	AMAZONAS	-63.1871	-5.62422	150	199.785	0.750794	0.502	0.355	0.694	0.512	-0.85233	83.426	77.0699	0.58631	0	998.523	0.0391133
1304203	130420	13	AMAZONAS	-64.7084	-3.34837	540	653.413	0.826399	0.639	0.511	0.801	0.637	-0.599902	73.0294	62.2631	2.58734	1.1013	1879.08	0.0318259
1304237	130423	13	AMAZONAS	-67.7765	-2.86109	71	164.594	0.431351	0.548	0.416	0.779	0.508	-0.853335	81.0237	78.4169	0	0	1277.79	0.00394172
1304260	130426	13	AMAZONAS	-65.1553	-2.98361	65	115.869	0.560971	0.527	0.378	0.724	0.535	-0.848698	84.1932	80.1409	0	0.233151	1207.21	0.0288923
1304302	130430	13	AMAZONAS	-57.7598	-2.53661	109	199.475	0.546417	0.62	0.575	0.754	0.551	-0.732599	69.7318	75.5485	0.639678	0.21083	1175.01	0.0408761
1304401	130440	13	AMAZONAS	-58.1596	-3.13463	118	204.55	0.576859	0.588	0.487	0.776	0.538	-0.768313	75.3075	73.9025	0	0.336571	1364.83	0.0139143
1400027	140002	14	RORAIMA	-61.4206	3.65212	156	105.93	1.4727	0.484	0.319	0.815	0.437	-0.84584	86.047	85.803	7.87655	0.602098	511.771	0.0192459
1400050	140005	14	RORAIMA	-61.314	2.99382	270	188.68	1.43103	0.542	0.379	0.813	0.518	-0.766106	81.7353	77.949	7.11736	0.177324	810.171	0.0322795
1400100	140010	14	RORAIMA	-60.6705	2.81668	3996	3369.08	1.18633	0.752	0.708	0.816	0.737	-0.140751	51.6885	34.7886	24.1788	1.55528	2953.5	0.0624243
1400159	140015	14	RORAIMA	-59.878	3.35029	153	127.566	1.19939	0.626	0.509	0.809	0.597	-0.653535	76.779	73.1751	9.28632	0.424765	1783.89	0.0276475
1400175	140017	14	RORAIMA	-60.6021	2.60767	183	194.681	0.939995	0.619	0.509	0.803	0.581	-0.682625	75.6017	69.8586	7.80521	0.109532	1136.04	0.0174325
1400209	140020	14	RORAIMA	-61.1492	1.80387	247	231.919	1.06503	0.624	0.518	0.78	0.601	-0.634638	72.3539	63.5023	7.90237	0.342882	1315.52	0.0355769
1400233	140023	14	RORAIMA	-59.6948	0.872675	89	104.608	0.850789	0.639	0.549	0.791	0.6	-0.575792	72.3707	62.1405	3.91475	0.0950824	1272.33	0.0462566
1400282	140028	14	RORAIMA	-61.0523	2.16821	103	113.499	0.907491	0.582	0.434	0.81	0.56	-0.690827	77.4421	68.5523	7.0061	0	1070.36	0.03867
1400308	140030	14	RORAIMA	-60.9115	2.47977	210	202.334	1.03789	0.665	0.547	0.813	0.661	-0.576163	72.6463	62.5551	8.5208	0.264532	1582.58	0.0297898
1400407	140040	14	RORAIMA	-59.6352	3.88298	78	83.0803	0.93885	0.594	0.502	0.801	0.52	-0.764153	77.1776	77.9625	4.59481	0	979.848	0.0181772
1400456	140045	14	RORAIMA	-61.1473	4.47526	93	108.56	0.856668	0.65	0.558	0.788	0.624	-0.614724	71.9157	68.844	19.9951	0	1454.32	0.0411827
1400472	140047	14	RORAIMA	-60.4251	0.937195	296	305.628	0.968494	0.619	0.519	0.798	0.574	-0.609148	72.3907	65.7214	8.63238	0.182426	1176.82	0.0371881
1400506	140050	14	RORAIMA	-59.906	0.947157	71	84.5847	0.839392	0.655	0.587	0.78	0.614	-0.51142	67.5603	57.4078	7.11912	0.206106	1500.14	0.0361151
1400605	140060	14	RORAIMA	-60.0283	1.01811	63	90.1759	0.698628	0.649	0.574	0.788	0.605	-0.494566	64.721	63.3625	6.28952	0.35064	1386.26	0.03709
1400704	140070	14	RORAIMA	-60.1957	4.58544	67	68.5495	0.977395	0.453	0.276	0.766	0.439	-0.967673	89.0978	87.1203	1.22546	0	674.919	0.0022913
1500107	150010	15	PARA	-48.8844	-1.72347	1672	1764.24	0.947687	0.628	0.537	0.798	0.579	-0.660687	69.8728	66.7412	3.48141	0.574945	1414.8	0.0386352
1500131	150013	15	PARA	-48.3968	-4.95139	108	88.731	1.21717	0.622	0.481	0.8	0.625	-0.648191	75.2396	59.9729	5.50539	0.268937	1504.72	0.0324771
1500206	150020	15	PARA	-48.2005	-1.96344	576	634.832	0.907309	0.506	0.332	0.757	0.517	-0.859997	86.2788	76.6363	2.37692	0.204026	970.879	0.0171384
1500305	150030	15	PARA	-50.3914	-0.159172	194	363.66	0.533435	0.489	0.311	0.774	0.485	-0.948076	88.2297	83.5491	0	0	851.831	0.030248
1500347	150034	15	PARA	-50.4853	-6.80495	171	315.482	0.542001	0.564	0.399	0.797	0.563	-0.630538	80.7222	64.0605	4.3427	0.189021	1148.44	0.044687
1500404	150040	15	PARA	-54.7409	-1.9514	492	646.514	0.760965	0.564	0.436	0.779	0.529	-0.779025	79.96	77.0331	3.45719	0.0996178	926.702	0.0267797
1500503	150050	15	PARA	-52.5768	-1.52734	273	397.082	0.687487	0.642	0.497	0.809	0.659	-0.607987	70.6827	59.3414	9.3147	0	1917.98	0.0275743
1500602	150060	15	PARA	-52.2144	-3.20566	2040	1254.22	1.62693	0.665	0.548	0.811	0.662	-0.503665	67.2287	47.4851	7.24866	0.465452	1854.02	0.0403521
1500701	150070	15	PARA	-49.945	-0.984451	143	238.201	0.600314	0.484	0.29	0.774	0.506	-0.936	89.7912	82.2731	0	0.492434	976.086	0.0133744
1500800	150080	15	PARA	-48.3721	-1.36871	7632	6274.48	1.21691	0.718	0.658	0.821	0.684	-0.349218	51.0774	39.5915	16.4824	1.38887	2247.41	0.0442268
1500859	150085	15	PARA	-51.2016	-3.4761	355	245.99	1.4432	0.548	0.371	0.788	0.563	-0.693872	82.4197	67.2169	4.95963	0.281195	1099.72	0.0352755
1500909	150090	15	PARA	-46.6416	-1.02292	437	476.597	0.916906	0.52	0.38	0.772	0.48	-0.895355	83.7684	83.1243	2.53756	0.213981	740.816	0.0145103
1500958	150095	15	PARA	-47.5562	-2.12938	244	325.823	0.748852	0.519	0.358	0.773	0.504	-0.80034	82.2545	79.8857	4.54614	0.255594	827.005	0.0366637
1501006	150100	15	PARA	-55.3307	-3.6056	103	195.159	0.527759	0.541	0.45	0.748	0.47	-0.879154	78.5081	84.9502	2.07411	0	669.956	0.0179415
1501105	150110	15	PARA	-50.222	-1.88981	106	227.187	0.466556	0.471	0.28	0.777	0.481	-0.928765	88.1842	85.193	0	0	1032.95	0.0289441
1501204	150120	15	PARA	-49.6728	-2.79196	310	439.603	0.705151	0.578	0.467	0.77	0.538	-0.757915	74.8085	71.4839	2.32887	0.2855	1089.3	-0.00325199
1501253	150125	15	PARA	-50.406	-7.35107	48	50.6098	0.948432	0.594	0.42	0.784	0.635	-0.585281	80.2784	60.2635	4.62495	0	1557.54	0.0811229
1501303	150130	15	PARA	-48.6271	-1.50577	1209	1166.44	1.0365	0.662	0.564	0.801	0.643	-0.538874	63.2938	52.0976	9.54855	0.622937	1793.8	0.0376703
1501402	150140	15	PARA	-48.4878	-1.45985	23312	20574.3	1.1341	0.746	0.673	0.822	0.751	-0.139968	47.3906	36.0985	21.9557	2.86932	3213.45	0.0656164
1501451	150145	15	PARA	-54.9427	-2.64902	168	224.166	0.749431	0.588	0.478	0.775	0.548	-0.729716	75.8016	73.5805	6.33644	0.221407	1004.01	0.0170784
1501501	150150	15	PARA	-48.2418	-1.36144	909	654.702	1.38854	0.665	0.592	0.798	0.623	-0.573301	61.713	52.404	7.81497	0.562039	1547.57	0.0280506
1501576	150157	15	PARA	-48.599	-5.04736	153	213.814	0.715559	0.589	0.437	0.777	0.601	-0.652139	78.3537	59.9586	5.24031	0.457408	1454.99	0.0253956
1501600	150160	15	PARA	-47.3059	-1.36747	132	166.641	0.792114	0.546	0.398	0.77	0.531	-0.764344	79.2354	74.4733	4.23551	0	942.409	0.014563
1501709	150170	15	PARA	-46.7658	-1.05352	1432	1428.36	1.00255	0.6	0.486	0.755	0.589	-0.695659	73.1844	67.1902	6.79602	0.566077	1366.54	0.0265995
1501725	150172	15	PARA	-52.5434	-3.2978	236	223.602	1.05545	0.613	0.451	0.809	0.632	-0.619628	77.7895	63.0278	4.09637	0.117982	1447.5	0.049837
1501758	150175	15	PARA	-48.4058	-5.7073	103	97.2335	1.05931	0.591	0.473	0.743	0.588	-0.665508	75.0125	66.4989	4.91949	0.392632	1194.91	0.0317653
1501782	150178	15	PARA	-49.5699	-3.77814	492	619.745	0.793841	0.568	0.422	0.781	0.555	-0.760743	80.934	72.1218	4.7611	0.050406	1103.64	0.0325804
1501808	150180	15	PARA	-50.4809	-1.69074	734	974.442	0.753192	0.503	0.312	0.778	0.524	-0.861141	85.9378	79.6298	1.7675	0.228444	1080.12	0.0302934
1501907	150190	15	PARA	-48.0359	-1.51399	288	306.63	0.939237	0.552	0.437	0.779	0.495	-0.832067	76.8257	81.856	2.35863	0.123666	769.449	0.0211854
1501956	150195	15	PARA	-46.5474	-1.7529	184	275.395	0.66811	0.473	0.303	0.779	0.449	-0.918178	88.7254	89.3241	2.03688	0.0580717	621.912	0.023846
1502004	150200	15	PARA	-48.9607	-1.00879	142	258.436	0.549438	0.546	0.398	0.778	0.525	-0.852065	80.2647	74.9297	1.38199	0.324167	942.007	0.00277613
1502103	150210	15	PARA	-49.4978	-2.24684	963	1428.35	0.674101	0.577	0.474	0.754	0.538	-0.778887	74.8713	75.3266	1.39016	0.260623	1206.12	0.0323667
1502152	150215	15	PARA	-49.849	-6.5322	541	307.308	1.76059	0.673	0.569	0.801	0.67	-0.446781	66.1388	47.8283	11.382	0.955751	1748.11	0.0578428
1502202	150220	15	PARA	-47.1751	-1.19244	918	872.689	1.05194	0.655	0.58	0.794	0.61	-0.568433	64.9853	57.2738	8.1568	0.58656	1372.05	0.0497769
1502301	150230	15	PARA	-47.0628	-1.74619	570	650.002	0.876897	0.548	0.385	0.747	0.573	-0.784473	81.5181	74.059	3.52622	0	1036.57	0.0247526
1502400	150240	15	PARA	-47.9266	-1.29576	2734	2213.08	1.2356	0.673	0.582	0.8	0.654	-0.463141	61.6461	50.2695	12.2585	0.940409	1830.27	0.0475697
1502509	150250	15	PARA	-49.9893	-0.162437	94	238.101	0.394772	0.453	0.234	0.769	0.516	-0.959313	91.9262	78.8034	0	0	1129.22	0.00121975
1502608	150260	15	PARA	-48.2887	-0.932091	129	159.834	0.807081	0.602	0.528	0.763	0.541	-0.770755	71.8715	75.4618	2.60373	0.190424	979.632	0.0384226
1502707	150270	15	PARA	-49.2645	-8.26486	601	666.176	0.902145	0.64	0.54	0.77	0.631	-0.50024	68.4994	51.8446	7.97666	1.24788	1512.8	0.0352937
1502756	150275	15	PARA	-47.9499	-1.98452	324	325.019	0.996865	0.566	0.438	0.741	0.56	-0.747679	77.4798	69.8004	2.91333	0	1254.24	0.0191307
1502764	150276	15	PARA	-50.7716	-7.81111	119	146.412	0.812765	0.55	0.33	0.795	0.635	-0.642797	85.1978	57.9392	3.94822	0.215955	1483.64	0.0290805
1502772	150277	15	PARA	-49.6022	-6.09682	325	278.813	1.16567	0.636	0.536	0.809	0.592	-0.676617	71.743	62.8016	4.51545	0.222555	1276.9	0.0379439
1502806	150280	15	PARA	-49.7915	-1.80942	134	283.475	0.472681	0.502	0.323	0.769	0.508	-0.900922	87.5105	79.7531	0.243984	0.362311	1026.36	0.0224598
1502855	150285	15	PARA	-55.1197	-1.88993	88	139.309	0.631677	0.578	0.495	0.78	0.501	-0.847281	77.4059	84.0439	1.24116	0	840.769	0.0349627
1502905	150290	15	PARA	-47.8513	-0.732496	375	480.294	0.780745	0.582	0.48	0.758	0.542	-0.780264	73.512	75.6758	7.20101	0	911.906	0.0274798
1502939	150293	15	PARA	-47.5559	-4.29078	561	599.878	0.935179	0.615	0.502	0.763	0.606	-0.641407	73.8748	62.1448	5.8437	0.335403	1490.11	0.0422967
1502954	150295	15	PARA	-49.374	-6.10353	471	408.058	1.15427	0.56	0.405	0.757	0.572	-0.715994	82.6469	69.2665	3.84729	0.229481	1110.22	0.0335834
1503002	150300	15	PARA	-56.7458	-2.17298	45	98.6616	0.456096	0.563	0.47	0.756	0.501	-0.835556	76.9664	79.3105	0.80859	0	897.669	0.0311785
1503044	150304	15	PARA	-49.6976	-7.5587	248	236.297	1.04953	0.583	0.437	0.792	0.573	-0.649804	78.691	69.8134	4.37362	0.121179	1094.38	0.0445696
1503077	150307	15	PARA	-47.045	-1.9317	321	295.975	1.08456	0.526	0.353	0.763	0.54	-0.788983	84.0521	75.285	2.5683	0.118923	1079.24	0.0170152
1503093	150309	15	PARA	-49.101	-3.84247	463	365.474	1.26689	0.56	0.404	0.743	0.585	-0.708869	80.8422	65.2447	4.41733	0.139502	1165.06	0.0471118
1503101	150310	15	PARA	-51.6437	-1.40492	134	311.869	0.429642	0.509	0.333	0.777	0.51	-0.832435	85.7327	76.5362	6.72505	0.242338	1105.17	0.0289267
1503200	150320	15	PARA	-47.6224	-1.12432	462	488.088	0.946543	0.595	0.49	0.743	0.579	-0.668014	72.4719	70.2309	4.45386	0.646431	1189.32	0.0451476
1503309	150330	15	PARA	-48.9623	-1.98312	652	695.545	0.937381	0.547	0.413	0.77	0.514	-0.822026	80.3986	78.5175	2.06838	0.30881	1016.65	0.0416106
1503408	150340	15	PARA	-47.9134	-1.42658	115	134.222	0.856784	0.572	0.456	0.748	0.55	-0.745366	74.5291	71.3192	4.18953	0.426303	1061.34	0.00114094
1503457	150345	15	PARA	-47.4997	-2.55753	365	571.04	0.639141	0.489	0.304	0.757	0.508	-0.855702	86.6113	80.7048	3.67769	0	852.025	0.0242332
1503507	150350	15	PARA	-47.4408	-1.77147	351	413.512	0.84881	0.559	0.427	0.763	0.536	-0.810087	80.2859	76.5173	1.98482	0.100998	960.098	0.0200991
1503606	150360	15	PARA	-55.99	-4.26373	1672	1235.65	1.35333	0.64	0.51	0.8	0.644	-0.547432	70.9763	51.2855	7.2258	0.69614	1842.26	0.0421786
1503705	150370	15	PARA	-49.3244	-5.12884	630	649.537	0.969915	0.528	0.364	0.746	0.543	-0.78148	82.2705	76.363	2.77378	0	979.358	0.0300023
1503754	150375	15	PARA	-57.7663	-6.22355	184	174.755	1.0529	0.505	0.279	0.8	0.577	-0.738899	87.3118	59.9194	3.42141	0	1939.02	0.0208339
1503804	150380	15	PARA	-49.1128	-4.44841	632	611.274	1.03391	0.622	0.509	0.752	0.628	-0.578076	73.0072	60.6239	5.28263	0.901314	1781.46	0.0335157
1503903	150390	15	PARA	-56.095	-2.15525	332	510.12	0.650789	0.592	0.501	0.756	0.547	-0.754817	76.0347	74.6545	2.78026	0.232001	1223.02	0.0275245
1504000	150400	15	PARA	-49.3815	-1.89195	168	268.37	0.625981	0.541	0.425	0.754	0.493	-0.87517	80.7097	80.7832	0.223921	0	941.335	0.0464077
1504059	150405	15	PARA	-47.5523	-2.04771	429	352.667	1.21648	0.599	0.458	0.763	0.615	-0.6554	76.4564	62.8725	5.19009	0.40584	1501.68	0.0513506
1504109	150410	15	PARA	-47.5992	-0.79585	85	115.163	0.738076	0.597	0.507	0.801	0.524	-0.784522	74.0655	75.1783	1.97975	0.0838386	883.641	0.0407546
1504208	150420	15	PARA	-49.142	-5.35261	3858	2771.26	1.39265	0.668	0.564	0.785	0.673	-0.460689	65.0057	48.3765	12.5551	0.761173	2000.93	0.0421677
1504307	150430	15	PARA	-47.4553	-0.762419	253	393.555	0.642828	0.57	0.454	0.764	0.534	-0.807746	77.6204	77.6313	3.72163	0.183956	939.755	0.0383395
1504406	150440	15	PARA	-47.7025	-0.712151	302	387.211	0.779915	0.609	0.521	0.76	0.57	-0.701574	71.575	67.4113	4.67868	0.453991	1113.32	0.0571197
1504422	150442	15	PARA	-48.3405	-1.34642	1766	1305.41	1.35303	0.676	0.628	0.793	0.621	-0.531662	56.8078	47.1297	8.25763	0.269803	1674.54	0.0405972
1504455	150445	15	PARA	-52.8883	-3.44542	351	355.649	0.986926	0.582	0.408	0.8	0.605	-0.636865	80.7915	63.7653	2.73211	0	1296.6	0.0572234
1504505	150450	15	PARA	-50.7175	-1.80345	121	220.433	0.548902	0.418	0.207	0.776	0.454	-1	93.39	89.2882	0.135588	0	869.291	0.0162153
1504604	150460	15	PARA	-49.509	-2.58287	232	316.273	0.733523	0.575	0.467	0.754	0.539	-0.784389	77.3739	79.606	2.71346	0.330886	1124	0.0234284
1504703	150470	15	PARA	-48.7672	-1.88589	800	788.471	1.01463	0.547	0.375	0.757	0.578	-0.780556	81.2833	73.019	4.08403	0.0634369	1393.42	0.0235913
1504802	150480	15	PARA	-54.0734	-2.00333	532	743.611	0.715377	0.589	0.495	0.764	0.541	-0.715542	75.2485	74.199	2.7593	0.159337	906.992	0.0399656
1504901	150490	15	PARA	-49.2168	-1.53003	250	388.403	0.643632	0.547	0.391	0.775	0.54	-0.860498	80.6484	76.3424	0.667478	0	1172.93	0.0262287
1504950	150495	15	PARA	-46.9621	-2.26763	247	219.904	1.12323	0.502	0.346	0.757	0.482	-0.827042	85.6792	84.7525	2.28448	0.273181	705.648	0.0334288
1504976	150497	15	PARA	-49.0799	-4.92309	181	197.528	0.916319	0.581	0.435	0.766	0.59	-0.722146	79.3343	68.7578	2.64042	0	1241.07	0.0242032
1505007	150500	15	PARA	-47.3932	-1.20414	154	205.654	0.748817	0.609	0.507	0.791	0.564	-0.688817	72.4683	65.3346	6.21487	0.146888	1136.8	0.0351772
1505031	150503	15	PARA	-55.4199	-7.03484	506	326.669	1.54906	0.673	0.519	0.828	0.709	-0.328428	71.3239	33.9657	10.6789	0.938021	2518.09	0.0996778
1505064	150506	15	PARA	-49.9486	-4.24815	664	755.39	0.878989	0.537	0.376	0.741	0.557	-0.723639	82.1273	71.8576	3.53896	0.33595	1064.41	0.0341454
1505106	150510	15	PARA	-55.5163	-1.90924	437	645.588	0.676855	0.594	0.499	0.756	0.556	-0.756297	76.1386	74.7879	4.24797	0.610571	1100.4	0.0234436
1505205	150520	15	PARA	-49.8551	-2.00473	210	298.55	0.703379	0.507	0.344	0.754	0.502	-0.906197	87.2389	80.2941	0.182834	0.467094	959.329	0.0142562
1505304	150530	15	PARA	-55.8628	-1.76375	526	746.233	0.704822	0.623	0.52	0.778	0.599	-0.699815	73.3415	68.569	7.65146	0.329426	1469.02	0.0107078
1505403	150540	15	PARA	-47.1176	-1.54895	188	216.554	0.868134	0.568	0.438	0.727	0.575	-0.713514	78.3548	73.1597	3.80015	0.956081	1162.84	0.015417
1505437	150543	15	PARA	-51.0908	-6.74062	387	311.601	1.242	0.624	0.467	0.795	0.653	-0.551254	72.9135	51.8981	6.42879	0	1655.89	0.0380378
1505486	150548	15	PARA	-50.6348	-3.83031	526	510.057	1.03126	0.515	0.338	0.746	0.541	-0.763962	83.7195	76.5126	2.60593	0.238826	905.31	0.0233407
1505494	150549	15	PARA	-48.3218	-5.74993	75	106.24	0.705938	0.589	0.467	0.761	0.574	-0.701358	76.4828	68.364	4.94717	0.175564	1170.57	0.0221894
1505502	150550	15	PARA	-47.357	-2.99419	1298	1075.64	1.20681	0.645	0.514	0.781	0.667	-0.524738	71.0693	53.6103	9.61547	1.03991	1947.16	0.0441805
1505536	150553	15	PARA	-49.9008	-6.07273	2393	1627.53	1.4707	0.715	0.644	0.809	0.701	-0.393637	58.5032	37.1066	14.9593	0.258388	2298.52	0.054512
1505551	150555	15	PARA	-50.0483	-7.83679	98	85.8146	1.142	0.574	0.443	0.748	0.571	-0.676925	77.1364	63.3676	2.79985	0	1088.31	0.0435366
1505601	150560	15	PARA	-47.3179	-1.18957	104	113.806	0.913836	0.581	0.478	0.754	0.543	-0.723383	75.2079	72.5127	8.05023	0.600867	835.613	0.0484258
1505635	150563	15	PARA	-48.8684	-6.45368	144	166.002	0.867455	0.563	0.402	0.792	0.561	-0.686778	81.9403	65.4513	3.41655	0.253083	1018.05	0.0315175
1505650	150565	15	PARA	-54.217	-3.86732	207	290.792	0.711829	0.552	0.404	0.77	0.541	-0.738021	80.4376	76.8513	1.42758	0.178029	1037.12	0.0273878
1505700	150570	15	PARA	-48.8718	-1.3966	179	312.221	0.573286	0.562	0.412	0.773	0.558	-0.798748	78.0332	73.0597	2.59206	0.170301	1142.7	0.0314263
1505809	150580	15	PARA	-50.8225	-1.93645	431	503.375	0.8562	0.483	0.286	0.767	0.513	-0.887795	88.9834	81.2781	0.68699	0	1033.86	0.042936
1505908	150590	15	PARA	-52.2425	-1.74609	254	318.2	0.798222	0.503	0.322	0.77	0.512	-0.857156	86.1844	79.7939	1.66151	0.359734	1071.04	0.0273609
1506005	150600	15	PARA	-53.4818	-1.80569	221	325.317	0.679314	0.523	0.359	0.779	0.512	-0.849843	84.829	82.9572	1.88589	0	883.522	0.026109
1506104	150610	15	PARA	-47.1173	-0.940112	130	146.89	0.885011	0.577	0.435	0.772	0.571	-0.775951	77.6227	73.0357	4.4033	0	1083.41	0.0343096
1506112	150611	15	PARA	-47.0068	-0.900116	108	165.193	0.653768	0.543	0.397	0.732	0.55	-0.799829	81.1987	77.4854	3.78656	0.173348	1144.28	0.0560531
1506138	150613	15	PARA	-50.0296	-8.0276	1325	974.154	1.36031	0.672	0.561	0.804	0.674	-0.384196	67.0771	42.2928	10.1796	1.27513	2024.4	0.0442349
1506161	150616	15	PARA	-50.0464	-7.31112	251	261.127	0.961215	0.638	0.495	0.804	0.651	-0.510195	73.1779	46.8832	8.70644	0.397057	1674.31	0.0444895
1506187	150618	15	PARA	-48.07	-4.77782	643	623.776	1.03083	0.602	0.457	0.788	0.606	-0.63878	75.661	63.316	5.77602	0.406282	1254.81	0.0488303
1506195	150619	15	PARA	-54.9059	-4.09907	252	496.897	0.507106	0.548	0.392	0.764	0.548	-0.714333	79.704	74.1115	2.30509	0.192614	1024.94	0.0520285
1506203	150620	15	PARA	-47.3531	-0.623638	472	485.356	0.972477	0.647	0.541	0.798	0.628	-0.593245	68.2303	54.1844	4.99557	1.12313	1730.7	0.0364374
1506302	150630	15	PARA	-48.5132	-0.754526	290	269.564	1.07582	0.608	0.488	0.793	0.58	-0.734399	72.4027	68.5237	5.42053	0.464757	1189.38	0.00112708
1506351	150635	15	PARA	-48.2977	-1.22944	259	225.531	1.14842	0.627	0.546	0.784	0.575	-0.717398	68.1018	67.443	6.33129	0	1098.52	0.0317782
1506401	150640	15	PARA	-49.1716	-0.659974	79	105.526	0.748627	0.557	0.461	0.775	0.483	-0.881279	73.7132	87.5079	0.605449	0	966.841	-0.0253788
1506500	150650	15	PARA	-48.1631	-1.2974	853	774.475	1.10142	0.659	0.576	0.798	0.622	-0.597812	64.8052	55.3092	8.52566	0.446477	1510.05	0.0182685
1506559	150655	15	PARA	-46.9062	-1.51883	218	240.983	0.904621	0.546	0.424	0.724	0.53	-0.780094	80.2726	77.8724	5.08255	0.333994	979.795	0.0354027
1506583	150658	15	PARA	-49.7194	-8.87055	222	269.65	0.823276	0.544	0.37	0.783	0.555	-0.690926	82.3501	69.7694	5.42418	0.0950187	915.482	0.0346074
1506609	150660	15	PARA	-47.5747	-1.34787	323	315.981	1.02222	0.598	0.471	0.764	0.595	-0.692452	75.3361	64.4003	5.084	0.102633	1289.39	0.0358457
1506708	150670	15	PARA	-50.3448	-9.32942	510	676.02	0.754374	0.602	0.478	0.774	0.591	-0.590647	71.3473	57.4495	2.97685	0.185752	1418.05	0.017507
1506807	150680	15	PARA	-54.7186	-2.43621	3608	3754.72	0.960877	0.691	0.648	0.807	0.632	-0.488508	60.2481	56.4107	13.4926	0.913091	1705.99	0.0420424
1506906	150690	15	PARA	-47.4009	-0.92872	53	80.99	0.654395	0.587	0.502	0.774	0.52	-0.801305	74.2639	80.5953	3.67291	0.39573	847.181	0.0269271
1507003	150700	15	PARA	-48.1324	-1.15169	389	358.446	1.08525	0.632	0.561	0.753	0.598	-0.674428	68.6462	64.0914	5.11192	0.104809	1405.51	0.033963
1507102	150710	15	PARA	-48.0258	-0.746618	162	239.432	0.676584	0.585	0.473	0.767	0.552	-0.77504	75.3145	70.5271	3.72721	0.131766	1068.59	0.0310273
1507151	150715	15	PARA	-48.7204	-5.54984	305	311.97	0.977656	0.594	0.451	0.738	0.629	-0.639904	75.3446	61.6479	4.94732	0.122347	1588.17	0.0399428
1507201	150720	15	PARA	-47.7748	-1.67581	274	346.204	0.791422	0.532	0.382	0.773	0.509	-0.835998	83.2923	81.6762	3.3965	0.171977	891.393	0.0143851
1507300	150730	15	PARA	-51.9938	-6.64248	826	1105.25	0.747271	0.594	0.411	0.798	0.638	-0.548044	73.7901	57.4748	2.12166	0.0861151	1673.22	0.0398942
1507409	150740	15	PARA	-47.7905	-1.17019	206	219.255	0.939543	0.608	0.502	0.785	0.571	-0.675411	72.0348	65.7263	5.75174	0.445988	1152.77	0.036944
1507458	150745	15	PARA	-48.5557	-6.39896	319	337.271	0.945821	0.595	0.447	0.793	0.594	-0.639667	77.0693	62.2226	7.12394	0.632123	1298.88	0.0325326
1507466	150746	15	PARA	-47.9207	-0.851002	73	73.5523	0.992491	0.583	0.495	0.767	0.522	-0.814605	74.3233	76.8185	2.52262	0	854.253	0.0139737
1507474	150747	15	PARA	-47.1727	-0.766443	257	282.355	0.910194	0.539	0.393	0.753	0.529	-0.856548	82.6783	78.0587	4.19903	0.0907384	876.287	0.0238677
1507508	150750	15	PARA	-48.7886	-5.359	182	177.976	1.02261	0.55	0.424	0.741	0.53	-0.753455	80.1011	74.5021	7.27003	0.300792	924.821	0.0239778
1507607	150760	15	PARA	-47.4824	-1.61714	688	638.506	1.07753	0.591	0.471	0.752	0.582	-0.728597	76.6182	66.7513	3.54575	0.136463	1280.83	0.0239042
1507706	150770	15	PARA	-49.5323	-1.71885	165	254.617	0.648012	0.558	0.439	0.76	0.52	-0.843034	78.2404	77.1865	0	0	1047.21	0.0483605
1507755	150775	15	PARA	-49.7036	-6.94286	69	67.9241	1.01584	0.59	0.405	0.792	0.639	-0.539653	80.1351	49.6563	7.80427	1.01118	1739.85	0.0625067
1507805	150780	15	PARA	-51.9531	-2.59485	136	158.927	0.855734	0.514	0.338	0.754	0.533	-0.852046	87.0702	78.9042	1.32732	0	882.59	0.0210106
1507904	150790	15	PARA	-48.516	-0.725926	194	308.711	0.628396	0.615	0.525	0.76	0.583	-0.711172	69.3259	63.1213	2.16886	0.326639	1307.73	0.0119805
1507953	150795	15	PARA	-48.9513	-2.93708	1045	808.781	1.29217	0.588	0.45	0.776	0.583	-0.688051	74.8695	68.7719	3.67023	0.178073	1439.13	0.0360609
1507961	150796	15	PARA	-47.9078	-1.03483	130	140.868	0.922849	0.605	0.536	0.743	0.555	-0.709454	71.3004	73.9998	6.78939	0.332817	995.496	0.0446166
1507979	150797	15	PARA	-56.4909	-2.10811	116	215.536	0.538175	0.635	0.558	0.763	0.602	-0.655143	70.7843	65.859	3.08142	0.155886	1696.43	0.0410118
1508001	150800	15	PARA	-48.1469	-2.41937	758	671.573	1.12873	0.586	0.424	0.798	0.596	-0.698738	78.389	64.3552	4.65542	0.272287	1436.02	0.0318792
1508035	150803	15	PARA	-46.8995	-1.06878	308	346.506	0.888863	0.531	0.376	0.776	0.514	-0.872266	82.0611	82.3455	3.79919	0	836.734	0.0234158
1508050	150805	15	PARA	-55.9962	-4.69982	176	210.181	0.837364	0.562	0.392	0.763	0.594	-0.641899	81.2244	58.6147	4.14515	0.294482	1506.24	0.0414873
1508084	150808	15	PARA	-51.1395	-6.74997	472	435.737	1.08324	0.659	0.525	0.813	0.67	-0.419453	70.2569	43.7538	7.50795	0.727866	1924.5	0.0620133
1508100	150810	15	PARA	-49.6672	-3.76689	1195	1139.2	1.049	0.666	0.548	0.8	0.675	-0.467089	65.5048	46.4208	11.4076	0.627178	2152.42	0.0501364
1508126	150812	15	PARA	-47.5031	-3.75719	363	465.416	0.779921	0.604	0.425	0.759	0.682	-0.568085	77.9471	60.8751	4.17335	0.53263	2630.98	0.0479154
1508159	150815	15	PARA	-53.737	-3.70653	545	553.843	0.984031	0.589	0.42	0.798	0.609	-0.610066	76.9097	57.988	3.04975	0	1410.31	0.0509372
1508209	150820	15	PARA	-48.1415	-0.855533	757	654.376	1.15687	0.617	0.516	0.768	0.594	-0.671748	72.4533	59.5926	4.88761	0.405638	1444.02	0.0419377
1508308	150830	15	PARA	-46.1388	-1.20328	453	656.981	0.689471	0.515	0.366	0.776	0.482	-0.885668	84.7336	84.8965	2.33053	0.0760244	688.176	0.0297361
1508357	150835	15	PARA	-52.0113	-2.88377	212	172.857	1.22646	0.596	0.451	0.792	0.594	-0.669586	78.059	65.9892	3.63926	0.181333	1797.45	0.0380677
1508407	150840	15	PARA	-49.9427	-7.10151	645	526.468	1.22519	0.646	0.503	0.8	0.671	-0.461174	71.2551	47.9758	8.97526	0.563073	1845.67	0.0642407
1600055	160005	16	AMAPA	-52.0035	0.897841	30	50.4858	0.594223	0.709	0.692	0.783	0.659	-0.471126	59.4336	51.9912	16.722	0.297328	1895.27	0.0501289
1600105	160010	16	AMAPA	-50.7932	2.05392	68	93.5025	0.727247	0.642	0.532	0.79	0.631	-0.675035	71.953	66.5125	8.39059	0.526278	1534.13	0.028712
1600154	160015	16	AMAPA	-51.9466	0.776883	72	126.958	0.567105	0.626	0.502	0.779	0.628	-0.660559	72.9332	59.0148	9.3712	0.217487	1590.76	0.0242029
1600204	160020	16	AMAPA	-50.9448	2.49656	94	109.532	0.85819	0.643	0.55	0.759	0.636	-0.693275	72.0433	64.0939	6.64633	0	1561.45	0.0116189
1600212	160021	16	AMAPA	-50.8016	0.971078	26	48.0671	0.540906	0.628	0.566	0.76	0.576	-0.705932	69.6262	72.5165	8.77	0	1252.26	0.0367517
1600238	160023	16	AMAPA	-51.1874	0.853977	76	67.802	1.12091	0.656	0.542	0.82	0.635	-0.589928	69.8876	59.2711	15.7003	0.251823	1756.67	0.0266951
1600253	160025	16	AMAPA	-50.7002	0.600653	19	46.6151	0.40759	0.576	0.477	0.758	0.528	-0.830974	76.951	78.9528	5.44068	0	910.672	0.0188848
1600279	160027	16	AMAPA	-52.539	-0.855665	376	432.733	0.86888	0.665	0.573	0.801	0.641	-0.595705	65.2771	54.6016	7.38407	0.142892	1860.6	0.0357409
1600303	160030	16	AMAPA	-51.0574	0.038951	5540	4516.14	1.22713	0.733	0.663	0.82	0.723	-0.2044	53.337	39.8047	24.3668	1.81824	3039.2	0.0504608
1600402	160040	16	AMAPA	-51.2861	-0.124396	145	185.081	0.783432	0.592	0.449	0.758	0.609	-0.744003	78.488	65.1007	6.6709	0	1713.86	0.0199772
1600501	160050	16	AMAPA	-51.8306	3.85113	205	214.378	0.956253	0.658	0.527	0.779	0.693	-0.582554	70.964	52.3799	8.56801	0.227092	2171.43	0.035976
1600535	160053	16	AMAPA	-51.4144	0.712555	199	195.77	1.0165	0.64	0.554	0.777	0.61	-0.6041	68.6086	59.2961	10.6967	0.422707	1492.31	0.0343504
1600550	160055	16	AMAPA	-50.7843	1.74251	23	39.0145	0.589522	0.614	0.544	0.79	0.539	-0.782416	73.3262	78.1569	11.0241	0	1029.65	-0.0151981
1600600	160060	16	AMAPA	-51.1728	-0.0383735	1231	1137.93	1.08182	0.692	0.638	0.794	0.654	-0.459806	59.4963	52.4316	13.975	0.409732	2182.26	0.0488146
1600709	160070	16	AMAPA	-50.9128	1.50985	102	143.415	0.711211	0.592	0.473	0.794	0.553	-0.748277	77.2462	74.4738	8.4377	0	1098.05	0.0385646
1600808	160080	16	AMAPA	-52.4196	-0.918977	76	129.044	0.588938	0.619	0.517	0.781	0.587	-0.75694	72.1079	68.3986	4.10639	0	1394.47	0.022854
1700251	170025	17	TOCANTINS	-49.1624	-9.62179	23	37.5667	0.612242	0.665	0.502	0.835	0.7	-0.505807	70.287	54.7372	14.3164	0.435215	1561.22	0.0478953
1700301	170030	17	TOCANTINS	-47.4705	-6.54717	63	62.7146	1.00455	0.657	0.571	0.804	0.618	-0.563085	69.1113	55.0344	11.1714	0.256501	1511.55	0.0348233
1700350	170035	17	TOCANTINS	-48.9412	-11.3037	101	91.1549	1.10801	0.663	0.596	0.801	0.61	-0.549465	65.1429	55.9412	12.7379	0.358363	1263.99	0.0296792
1700400	170040	17	TOCANTINS	-47.1742	-11.5745	109	108.924	1.0007	0.636	0.524	0.796	0.616	-0.608491	73.3158	61.0985	13.8773	0.280461	1368.79	0.0315297
1700707	170070	17	TOCANTINS	-49.1268	-12.4788	148	132.048	1.12081	0.708	0.623	0.843	0.677	-0.318283	60.7169	34.2916	23.5653	0.794121	1883.3	0.0732535
1701002	170100	17	TOCANTINS	-48.0798	-6.36282	116	138.204	0.839334	0.671	0.605	0.804	0.621	-0.536598	68.155	52.4854	9.71753	0.934338	1498.28	0.0333337
1701051	170105	17	TOCANTINS	-47.8621	-6.38775	27	46.4941	0.580715	0.648	0.612	0.773	0.576	-0.626206	67.7716	62.7928	9.59885	0	1197.45	0.0270385
1701101	170110	17	TOCANTINS	-47.9767	-9.95588	59	64.7308	0.911466	0.651	0.588	0.791	0.593	-0.565935	71.6577	59.8495	11.0725	0.272413	1159.28	0.0358299
1701309	170130	17	TOCANTINS	-48.5234	-7.16435	68	99.1814	0.685605	0.593	0.461	0.739	0.611	-0.659276	77.5301	55.2129	6.10722	0.170314	1294.5	0.0181863
1701903	170190	17	TOCANTINS	-49.5618	-8.8018	86	93.9581	0.915299	0.639	0.553	0.805	0.587	-0.624179	71.0919	64.1179	8.55892	0.344578	1068.3	0.0151181
1702000	170200	17	TOCANTINS	-49.8286	-12.9256	102	151.69	0.672412	0.675	0.602	0.796	0.642	-0.404322	66.2496	48.5091	21.4362	0.663783	1293.59	0.0721266
1702109	170210	17	TOCANTINS	-48.2087	-7.19133	2435	1949.69	1.24912	0.752	0.712	0.821	0.727	-0.18963	52.5941	32.7502	17.2054	1.79018	2662.15	0.0626606
1702158	170215	17	TOCANTINS	-48.6437	-6.58225	69	67.2907	1.0254	0.604	0.473	0.756	0.617	-0.654929	73.4265	59.4622	9.44426	0.303107	1329.56	0.0289721
1702208	170220	17	TOCANTINS	-48.1235	-5.65059	408	422.713	0.965189	0.631	0.525	0.793	0.604	-0.623858	71.4746	64.5434	9.0587	0.275132	1358.45	0.0406329
1702307	170230	17	TOCANTINS	-49.0756	-7.65257	95	98.3281	0.966152	0.68	0.601	0.81	0.645	-0.492815	67.3906	50.1726	10.8468	0.721375	1514.79	0.0520097
1702406	170240	17	TOCANTINS	-46.9461	-12.9344	139	161.01	0.863292	0.651	0.523	0.829	0.636	-0.608854	72.2837	57.5536	13.9937	1.02147	1402.41	-0.00872585
1702554	170255	17	TOCANTINS	-47.881	-5.46541	227	216.446	1.04877	0.67	0.619	0.793	0.614	-0.572944	66.9124	59.4667	8.21215	0.751652	1409.34	0.02882
1702703	170270	17	TOCANTINS	-46.4071	-12.7085	48	57.8985	0.829034	0.677	0.57	0.804	0.676	-0.536566	69.5371	59.7692	15.6959	0	1721.93	0.013719
1702901	170290	17	TOCANTINS	-47.7742	-5.62431	187	125.835	1.48611	0.627	0.566	0.733	0.595	-0.629359	70.6499	57.6122	6.42473	0.193161	1295.5	0.0274122
1703008	170300	17	TOCANTINS	-47.7588	-7.20186	93	166.823	0.557463	0.642	0.568	0.792	0.589	-0.5424	67.3621	59.2255	8.00043	0.677802	1412.48	0.0396469
1703057	170305	17	TOCANTINS	-48.5784	-7.76486	49	45.4449	1.07823	0.638	0.571	0.797	0.57	-0.631276	71.4949	68.6145	10.8384	0	917.043	0.0451354
1703073	170307	17	TOCANTINS	-47.6871	-7.69177	54	55.8627	0.966655	0.603	0.517	0.76	0.557	-0.655292	73.7386	66.55	7.19454	0	1050.58	0.0562661
1703107	170310	17	TOCANTINS	-48.7315	-9.83165	97	84.8744	1.14287	0.642	0.541	0.817	0.6	-0.565804	71.2917	55.2689	10.1111	0	1144.17	0.0635608
1703206	170320	17	TOCANTINS	-48.8991	-7.86851	53	67.3145	0.787346	0.638	0.573	0.748	0.606	-0.540096	69.1489	52.209	8.25136	0	1187.17	0.0558582
1703305	170330	17	TOCANTINS	-48.1664	-8.96335	57	50.8183	1.12165	0.66	0.555	0.833	0.621	-0.554102	70.3786	51.4981	9.62203	0.520176	1469.32	0.0418446
1703602	170360	17	TOCANTINS	-48.4854	-8.38489	28	29.9436	0.935091	0.684	0.601	0.831	0.64	-0.53055	68.1366	50.3474	13.1864	0	1566.21	0.0338867
1703701	170370	17	TOCANTINS	-48.5587	-11.0108	85	79.0926	1.07469	0.686	0.619	0.82	0.635	-0.614313	65.1932	58.175	6.85409	0.147936	1429.33	-0.0140363
1703800	170380	17	TOCANTINS	-48.2233	-5.31354	103	129.085	0.797918	0.627	0.601	0.713	0.575	-0.633979	65.124	72.2916	4.5248	0.356002	1283.04	0.0362283
1703826	170382	17	TOCANTINS	-47.9142	-6.11324	26	29.2308	0.889471	0.627	0.59	0.762	0.548	-0.628872	69.5437	66.0406	6.35905	1.03239	1012.22	0.0345289
1703842	170384	17	TOCANTINS	-46.802	-7.97168	83	91.588	0.90623	0.544	0.377	0.738	0.578	-0.746963	79.4285	76.4673	5.77346	0	1150.56	0.000653675
1703867	170386	17	TOCANTINS	-49.171	-11.889	56	61.2837	0.913781	0.662	0.549	0.826	0.639	-0.483562	70.3987	41.8898	19.2533	0	1442.81	0.0342548
1703883	170388	17	TOCANTINS	-48.396	-7.03148	40	33.555	1.19207	0.64	0.521	0.81	0.621	-0.573671	71.0711	50.7456	9.81446	0	1321.14	0.0292601
1703891	170389	17	TOCANTINS	-48.0306	-5.32266	48	46.1426	1.04025	0.594	0.531	0.728	0.543	-0.779714	76.1463	76.4999	3.52344	0	900.992	0.0256577
1703909	170390	17	TOCANTINS	-49.9487	-9.26741	59	71.1914	0.828749	0.658	0.534	0.825	0.647	-0.579364	71.6594	57.6512	12.138	0.225418	1464.09	0.0208248
1704105	170410	17	TOCANTINS	-47.3384	-8.95846	25	39.4011	0.634497	0.569	0.461	0.7	0.571	-0.667209	75.1129	72.1477	10.2113	0	1123.04	0.030189
1704600	170460	17	TOCANTINS	-49.1831	-10.142	21	24.7302	0.849162	0.619	0.529	0.726	0.619	-0.574709	71.7044	59.5854	9.05361	0	1139.73	0.0509895
1705102	170510	17	TOCANTINS	-47.7539	-11.6243	38	54.9364	0.691706	0.62	0.497	0.814	0.59	-0.618142	74.9885	69.4678	16.4614	0.852341	1306.1	0.0132987
1705508	170550	17	TOCANTINS	-48.4816	-8.05462	445	430.271	1.03424	0.701	0.614	0.814	0.69	-0.385425	63.0991	43.794	12.0643	1.02291	1981.65	0.0688123
1705557	170555	17	TOCANTINS	-46.5521	-12.8186	54	68.2435	0.79128	0.697	0.639	0.815	0.649	-0.478293	64.9973	49.8331	15.2444	0.241198	1394.2	0.0605777
1705607	170560	17	TOCANTINS	-47.2929	-12.2173	57	58.6398	0.972036	0.592	0.478	0.739	0.588	-0.685745	76.6992	64.8536	10.7286	0.287891	1160.97	-0.0113124
1706001	170600	17	TOCANTINS	-49.1766	-8.35512	75	77.5897	0.966623	0.605	0.508	0.76	0.574	-0.635583	73.0691	68.9431	10.2035	0.335381	1054.81	0.0350819
1706100	170610	17	TOCANTINS	-49.1863	-10.5907	90	116.216	0.774411	0.673	0.57	0.805	0.663	-0.433733	67.1848	50.7857	18.4991	1.52545	1610.83	0.038099
1706258	170625	17	TOCANTINS	-48.9155	-11.1043	22	25.6735	0.856913	0.644	0.555	0.798	0.603	-0.556998	72.3855	51.4528	13.6081	0	1139.23	0.0483296
1706506	170650	17	TOCANTINS	-47.7522	-6.71235	69	76.4546	0.902494	0.581	0.429	0.764	0.597	-0.671408	77.9988	57.8341	10.1761	0.224652	1197.26	0.0278065
1707009	170700	17	TOCANTINS	-46.8204	-11.6252	256	248.357	1.03078	0.701	0.624	0.822	0.673	-0.396118	64.599	46.7122	23.6913	0.980524	2033.18	0.0418646
1707108	170710	17	TOCANTINS	-49.2054	-9.7953	89	106.665	0.834384	0.683	0.585	0.816	0.667	-0.472981	67.6672	54.5402	14.5215	0.462554	1711.57	0.0606115
1707207	170720	17	TOCANTINS	-49.0673	-9.2613	76	123.677	0.614496	0.583	0.442	0.813	0.551	-0.647562	75.8857	68.3666	8.82903	0	804.696	0.039039
1707306	170730	17	TOCANTINS	-49.2659	-11.3413	63	76.5706	0.822767	0.679	0.566	0.846	0.654	-0.486824	67.9205	52.1796	18.7303	0	1510.47	0.0600908
1707405	170740	17	TOCANTINS	-48.5441	-5.36661	136	122.152	1.11337	0.57	0.524	0.715	0.495	-0.83856	75.1516	81.8509	3.09841	0	772.727	-0.0226587
1707553	170755	17	TOCANTINS	-48.899	-10.7525	47	60.2726	0.779786	0.697	0.638	0.813	0.653	-0.440674	65.4715	51.5729	10.4258	1.30653	1619.4	0.0520335
1707652	170765	17	TOCANTINS	-49.1738	-12.1368	83	93.7756	0.885089	0.689	0.6	0.822	0.664	-0.441861	65.6302	41.8972	15.432	0.305742	1668.32	0.062668
1707702	170770	17	TOCANTINS	-47.485	-7.33761	90	128.556	0.700074	0.621	0.522	0.792	0.578	-0.652773	73.4934	67.0384	8.92847	0.170562	1145.31	0.0461836
1708205	170820	17	TOCANTINS	-49.5269	-11.8051	253	275.359	0.918795	0.67	0.587	0.801	0.64	-0.451979	65.6671	49.8767	16.4638	0.442543	1536.31	0.0512814
1708254	170825	17	TOCANTINS	-48.5174	-9.05897	41	33.763	1.21435	0.659	0.575	0.808	0.616	-0.50369	68.7248	52.1626	15.0438	0	1360.6	0.0359364
1708304	170830	17	TOCANTINS	-48.9369	-8.77052	59	79.661	0.740634	0.621	0.497	0.805	0.598	-0.602056	75.001	61.7735	7.89021	0.190708	1123.74	0.0453578
1709005	170900	17	TOCANTINS	-47.3154	-7.70917	127	164.757	0.770823	0.576	0.462	0.765	0.541	-0.71842	77.121	72.9795	6.38358	0.197699	907.244	0.0472395
1709302	170930	17	TOCANTINS	-48.5086	-8.83617	320	338.653	0.944915	0.741	0.67	0.839	0.724	-0.236965	58.6879	39.7286	15.2491	2.69039	2402.52	0.0647306
1709500	170950	17	TOCANTINS	-49.0715	-11.7298	1131	1091.2	1.03649	0.759	0.706	0.843	0.736	-0.11113	50.5576	27.0701	20.2955	1.96178	2661.33	0.0754347
1709807	170980	17	TOCANTINS	-48.4519	-11.2463	22	25.6229	0.858606	0.62	0.518	0.797	0.576	-0.625583	74.5808	60.3155	14.5941	0	953.585	0.0219207
1710508	171050	17	TOCANTINS	-47.7681	-8.39098	95	103.03	0.922056	0.612	0.491	0.798	0.585	-0.623948	73.2558	66.0795	8.65569	0.571776	1122.08	0.0353271
1710706	171070	17	TOCANTINS	-47.4799	-5.77539	69	88.5099	0.779569	0.616	0.511	0.799	0.572	-0.710965	75.0079	66.4328	6.54142	0	1038.12	0.0367834
1710904	171090	17	TOCANTINS	-48.1112	-8.38433	42	56.0796	0.748932	0.601	0.446	0.796	0.611	-0.63574	78.8848	56.5061	6.52651	0	1230.3	0.0334643
1711100	171110	17	TOCANTINS	-48.6933	-8.56883	34	38.7259	0.877965	0.65	0.531	0.842	0.613	-0.521223	72.3356	52.62	9.97034	0.569479	1274.33	0.0601547
1711506	171150	17	TOCANTINS	-48.5946	-12.6529	32	63.4153	0.504605	0.662	0.529	0.815	0.672	-0.470675	74.5624	53.7963	14.4453	0.311155	1497.75	0.0687061
1711803	171180	17	TOCANTINS	-49.0986	-8.11742	32	33.0792	0.967374	0.584	0.478	0.742	0.563	-0.599375	72.3124	68.1665	11.8935	0	878.393	0.0370262
1711902	171190	17	TOCANTINS	-49.6201	-10.7887	156	131.768	1.18391	0.627	0.496	0.787	0.63	-0.481494	71.0424	51.1472	12.7927	0.901704	1620.92	0.0570131
1711951	171195	17	TOCANTINS	-47.5614	-10.2969	44	46.169	0.95302	0.579	0.471	0.758	0.543	-0.738518	76.3621	75.1769	6.08101	0	899.533	0.0112849
1712009	171200	17	TOCANTINS	-48.3585	-9.74468	52	39.9234	1.3025	0.675	0.573	0.798	0.673	-0.535179	66.716	50.4808	15.6291	0.247715	1844.81	-0.0425244
1712157	171215	17	TOCANTINS	-46.5067	-12.7917	18	24.5402	0.73349	0.66	0.62	0.775	0.598	-0.51775	67.27	55.6962	14.7169	0.321279	1226.04	0.0410851
1712405	171240	17	TOCANTINS	-46.6752	-9.59457	24	55.951	0.428942	0.57	0.415	0.765	0.584	-0.724161	78.4529	77.1462	4.88414	0.710189	1130.49	0.0306565
1712454	171245	17	TOCANTINS	-47.8568	-6.19399	32	39.3649	0.812904	0.639	0.605	0.726	0.593	-0.595273	67.9194	61.9285	12.5979	0	1245.76	0.0513532
1712504	171250	17	TOCANTINS	-49.651	-9.79888	60	66.8895	0.896999	0.631	0.504	0.792	0.63	-0.46252	71.9985	49.7059	14.0636	0.913141	1378.47	0.0655272
1712702	171270	17	TOCANTINS	-46.4125	-10.5444	26	25.6308	1.0144	0.607	0.463	0.823	0.586	-0.689653	77.5177	62.9116	8.69457	0.280061	1228.98	0.0164203
1712801	171280	17	TOCANTINS	-47.5049	-5.95257	29	42.4403	0.68331	0.58	0.498	0.724	0.542	-0.712272	76.0521	71.6375	9.7686	0	852.75	0.0387369
1713205	171320	17	TOCANTINS	-48.388	-9.56835	249	284.6	0.874901	0.684	0.579	0.82	0.675	-0.411991	64.8995	44.4431	13.9852	0.872893	1812.79	0.055278
1713304	171330	17	TOCANTINS	-48.5926	-9.5174	197	195.657	1.00687	0.662	0.571	0.804	0.633	-0.485494	66.4401	48.1833	14.4427	0.104709	1417.23	0.0670393
1713601	171360	17	TOCANTINS	-48.1104	-10.7635	86	109.51	0.785307	0.622	0.489	0.808	0.608	-0.623907	73.4137	65.3967	11.5637	0.363817	1321.23	0.00402468
1713700	171370	17	TOCANTINS	-48.9909	-10.0056	38	36.5035	1.041	0.62	0.547	0.76	0.572	-0.552028	71.7197	61.1528	13.2739	0.635278	911.409	0.0532486
1713809	171380	17	TOCANTINS	-47.5587	-6.61186	71	79.6667	0.89121	0.628	0.522	0.81	0.586	-0.61892	72.12	60.8176	11.1878	0.261182	1247.96	0.0366615
1713957	171395	17	TOCANTINS	-48.6067	-7.13852	32	45.1119	0.709344	0.596	0.524	0.745	0.543	-0.726592	75.1002	70.0719	6.0732	0.286305	739.506	0.00379003
1714203	171420	17	TOCANTINS	-47.7273	-11.7054	143	134.817	1.0607	0.673	0.556	0.847	0.646	-0.533814	68.9669	56.0586	17.9081	0.325524	1566.64	0.0347832
1714302	171430	17	TOCANTINS	-47.667	-6.37256	53	68.6072	0.77251	0.643	0.576	0.792	0.584	-0.651624	67.8122	63.3998	7.51246	0.191036	1078.03	0.0256172
1714880	171488	17	TOCANTINS	-48.4248	-7.63331	169	157.565	1.07257	0.631	0.535	0.765	0.614	-0.602829	70.8574	58.7765	7.07051	0.143775	1412.31	0.0427029
1715002	171500	17	TOCANTINS	-48.9062	-10.5669	57	61.7857	0.922542	0.661	0.628	0.791	0.582	-0.563133	63.4274	65.5264	15.1231	0	1001.32	0.0509986
1715101	171510	17	TOCANTINS	-47.6681	-9.96849	60	55.5676	1.07977	0.639	0.53	0.797	0.618	-0.543649	70.7901	59.524	10.8804	0.912633	1284.15	0.0365012
1715150	171515	17	TOCANTINS	-46.5773	-12.9099	30	36.3091	0.826238	0.699	0.654	0.812	0.642	-0.486685	60.7465	52.2196	15.5787	0.52527	1555.9	0.0498149
1715259	171525	17	TOCANTINS	-46.6308	-11.8159	32	31.5167	1.01533	0.596	0.52	0.73	0.559	-0.733828	77.0586	63.3886	9.42676	0	1105.86	0.0175425
1715507	171550	17	TOCANTINS	-48.9074	-10.7084	17	15.6082	1.08917	0.675	0.614	0.798	0.627	-0.452462	62.4153	55.0891	17.119	0.709288	1199.1	0.0721247
1715705	171570	17	TOCANTINS	-47.9342	-7.85756	59	75.4183	0.782299	0.571	0.436	0.756	0.564	-0.677109	77.9946	69.2355	9.79918	0.263716	998.555	0.0337647
1715754	171575	17	TOCANTINS	-48.4134	-13.0399	87	116.859	0.744481	0.673	0.571	0.817	0.652	-0.414192	67.3676	47.871	13.2646	1.33537	1506.08	0.0425792
1716109	171610	17	TOCANTINS	-48.8866	-10.1712	653	625.975	1.04318	0.764	0.706	0.831	0.759	-0.141425	53.4947	26.943	19.5297	1.51069	2929.85	0.0856222
1716208	171620	17	TOCANTINS	-47.8841	-12.6205	137	152.936	0.895793	0.595	0.461	0.777	0.588	-0.709787	78.3156	69.3706	10.5224	0.15349	1110.65	-0.0150194
1716307	171630	17	TOCANTINS	-49.3633	-7.54	57	71.9862	0.791814	0.661	0.587	0.792	0.621	-0.568919	69.9892	52.6776	6.75759	0	1475.75	0.0407726
1716505	171650	17	TOCANTINS	-48.1776	-8.96445	149	155.152	0.960344	0.732	0.664	0.846	0.699	-0.327665	56.3746	33.0229	16.0938	0.782862	2224.09	0.0466013
1716604	171660	17	TOCANTINS	-48.5378	-12.0298	134	170.469	0.786058	0.674	0.555	0.812	0.679	-0.51081	69.7429	49.4398	16.7087	0.445409	1826.11	-0.00249804
1716653	171665	17	TOCANTINS	-48.9352	-8.59334	69	77.4159	0.891288	0.627	0.518	0.806	0.589	-0.60502	76.4906	61.7054	12.3148	0.193143	1081.42	0.0538332
1716703	171670	17	TOCANTINS	-48.7571	-8.72937	134	143.052	0.936718	0.671	0.574	0.816	0.645	-0.489396	69.5092	47.4874	14.2674	0	1445.08	0.0729866
1717008	171700	17	TOCANTINS	-47.5757	-11.1382	56	71.3269	0.785114	0.605	0.521	0.733	0.579	-0.631977	74.6433	68.303	9.50142	0.560133	1080.63	0.0254854
1717206	171720	17	TOCANTINS	-48.2937	-6.76978	29	49.3956	0.587093	0.621	0.511	0.792	0.593	-0.639262	74.5008	60.5216	9.37271	0.828057	1189.19	0.000859268
1717503	171750	17	TOCANTINS	-49.1667	-10.4409	106	106.1	0.999062	0.65	0.527	0.822	0.633	-0.51129	69.6688	50.4596	13.7717	0.694638	1418.47	0.0464516
1717800	171780	17	TOCANTINS	-46.4696	-12.0878	62	76.2161	0.813473	0.603	0.455	0.82	0.589	-0.64722	76.8097	68.3236	14.7008	0.354532	1047.85	0.0367367
1717909	171790	17	TOCANTINS	-47.5412	-10.7407	99	108.21	0.914883	0.624	0.531	0.779	0.587	-0.593797	70.9363	65.1636	7.03067	0.321097	1184.45	0.0360957
1718006	171800	17	TOCANTINS	-47.0474	-11.6073	33	41.6197	0.792892	0.645	0.584	0.785	0.586	-0.603928	69.9705	57.0033	13.5606	0.422688	1228.38	0.00891703
1718204	171820	17	TOCANTINS	-48.4122	-10.7086	790	676.84	1.16723	0.74	0.701	0.826	0.699	-0.275073	55.4234	37.2776	17.0225	1.0514	2311.55	0.0400666
1718303	171830	17	TOCANTINS	-47.8147	-5.39671	95	96.231	0.987207	0.583	0.517	0.73	0.526	-0.793584	76.766	75.2257	4.41523	0	911.98	0.00816101
1718402	171840	17	TOCANTINS	-48.5043	-8.52996	54	55.4692	0.973514	0.669	0.582	0.82	0.628	-0.583241	69.419	57.6413	9.01333	0.24851	1389.08	0.0284645
1718451	171845	17	TOCANTINS	-48.8942	-10.4243	37	33.0861	1.11829	0.669	0.595	0.809	0.621	-0.559681	69.056	47.634	11.7885	0	1381.98	0.0395009
1718501	171850	17	TOCANTINS	-47.238	-8.73536	47	50.0236	0.939556	0.5	0.345	0.738	0.49	-0.780375	83.0814	79.7766	5.62273	0	696.529	0.0423732
1718550	171855	17	TOCANTINS	-48.141	-6.44221	37	62.1899	0.594947	0.572	0.49	0.76	0.503	-0.793114	75.9711	78.9566	8.50507	0	630.033	-0.00160895
1718659	171865	17	TOCANTINS	-46.8804	-11.4049	22	21.0701	1.04413	0.608	0.561	0.718	0.557	-0.638542	69.789	71.3551	16.3883	0.407603	886.051	0.0448554
1718709	171870	17	TOCANTINS	-48.533	-9.34374	36	40.731	0.883846	0.616	0.501	0.795	0.588	-0.618193	73.6434	60.7499	10.8709	0	1092.68	0.052814
1718758	171875	17	TOCANTINS	-47.8999	-9.34779	60	101.617	0.590446	0.6	0.482	0.779	0.574	-0.658302	75.0033	68.6404	5.80078	0.171687	1099.4	0.0244738
1718808	171880	17	TOCANTINS	-47.8758	-5.3493	50	44.2274	1.13052	0.606	0.59	0.691	0.546	-0.736436	71.2651	68.5085	6.25917	0	978.597	0.00426325
1718840	171884	17	TOCANTINS	-49.9334	-12.5416	62	57.6286	1.07586	0.659	0.578	0.791	0.626	-0.50478	70.3439	51.8511	16.559	0	1211.43	0.0347324
1718865	171886	17	TOCANTINS	-48.6939	-7.14994	72	85.3872	0.843214	0.616	0.482	0.804	0.604	-0.62622	72.7728	62.6913	10.7566	0.186784	1187.33	0.0334643
1718881	171888	17	TOCANTINS	-47.7453	-8.77498	32	44.3885	0.720904	0.634	0.543	0.784	0.6	-0.523864	71.0335	58.775	12.5316	0.375883	1196.12	0.077621
1718899	171889	17	TOCANTINS	-48.9093	-10.8665	21	33.8884	0.619678	0.651	0.527	0.83	0.63	-0.517807	70.5776	56.1398	16.2332	0.559527	1333.25	0.00649086
1718907	171890	17	TOCANTINS	-48.12	-11.4514	69	67.938	1.01563	0.595	0.471	0.78	0.574	-0.655551	75.9127	67.6844	10.6713	0.185115	969.364	0.0298835
1719004	171900	17	TOCANTINS	-47.8063	-10.2824	44	35.9321	1.22453	0.662	0.575	0.817	0.618	-0.545925	69.9272	52.1059	6.5764	0	1516.46	0.0257483
1720002	172000	17	TOCANTINS	-47.6843	-6.437	38	36.0514	1.05405	0.637	0.584	0.758	0.583	-0.641285	70.1548	66.1875	6.01507	0	1199.1	0.0513555
1720101	172010	17	TOCANTINS	-47.9194	-6.045	55	59.0903	0.930778	0.605	0.506	0.736	0.595	-0.672652	73.5464	65.2845	7.53302	0.211228	1294.09	0.0111463
1720150	172015	17	TOCANTINS	-46.655	-10.1733	22	18.0516	1.21873	0.574	0.446	0.771	0.55	-0.760386	77.2176	76.1479	7.05322	1.11953	956.989	-0.0346651
1720200	172020	17	TOCANTINS	-47.573	-5.55382	135	138.901	0.971917	0.623	0.544	0.762	0.582	-0.699547	70.984	67.8813	4.93618	0	1180.12	0.0170573
1720259	172025	17	TOCANTINS	-48.2321	-12.7474	28	40.0476	0.699165	0.605	0.471	0.794	0.592	-0.649388	73.927	65.5682	11.1507	0	1078.69	0.00962749
1720309	172030	17	TOCANTINS	-48.2038	-5.25896	60	56.5954	1.06016	0.573	0.487	0.748	0.516	-0.798856	74.7392	79.7014	2.9635	0	807.107	0.0191116
1720499	172049	17	TOCANTINS	-48.2329	-11.9731	84	74.5378	1.12695	0.643	0.539	0.814	0.605	-0.585428	69.3014	64.6384	11.0428	0.348231	1162.46	0.0170072
1720655	172065	17	TOCANTINS	-48.1798	-11.1499	83	83.5505	0.993412	0.675	0.592	0.814	0.638	-0.564777	67.542	53.5528	16.2867	0	1557.15	-0.00230509
1720804	172080	17	TOCANTINS	-47.6374	-5.60473	131	134.169	0.97638	0.604	0.526	0.762	0.55	-0.703296	73.629	71.2068	3.71213	0.496232	931.401	0.0420252
1720853	172085	17	TOCANTINS	-48.9111	-11.9862	23	27.9491	0.822923	0.667	0.599	0.794	0.623	-0.48666	67.7556	53.2942	17.8984	0	1438.5	0.0414323
1720903	172090	17	TOCANTINS	-46.4387	-12.3961	187	228.393	0.818751	0.634	0.497	0.818	0.628	-0.591415	73.5374	63.6712	15.7822	0.309761	1354.14	0.0383879
1720937	172093	17	TOCANTINS	-46.9846	-12.1928	27	27.4319	0.984257	0.601	0.47	0.798	0.578	-0.721106	77.9272	70.2359	11.3776	0	1069.12	0.0203285
1720978	172097	17	TOCANTINS	-49.0911	-12.7875	43	39.7015	1.08308	0.654	0.535	0.801	0.654	-0.426835	67.6513	38.4833	20.054	0	1637.33	0.0349717
1721000	172100	17	TOCANTINS	-48.351	-10.1633	2695	2689.78	1.00194	0.788	0.749	0.827	0.789	0.0518213	45.4753	23.6445	27.6372	2.70531	3691.83	0.072055
1721109	172110	17	TOCANTINS	-48.3759	-9.55815	71	78.1099	0.908973	0.589	0.459	0.782	0.57	-0.697371	75.8776	70.4716	8.00977	0.38235	1059.06	0.0342031
1721208	172120	17	TOCANTINS	-47.4274	-6.32563	266	303.765	0.875665	0.681	0.623	0.801	0.634	-0.520301	62.667	54.156	14.6356	0.46595	1535.14	0.0329397
1721257	172125	17	TOCANTINS	-48.2067	-8.98057	17	23.8155	0.713818	0.67	0.593	0.808	0.629	-0.530217	70.3278	49.1862	10.4069	0.822606	1407.71	0.0388269
1721307	172130	17	TOCANTINS	-48.123	-8.39553	23	34.4553	0.667529	0.587	0.425	0.791	0.601	-0.724642	82.4937	63.7815	6.78914	0.202549	1048.52	-0.0134079
1722081	172208	17	TOCANTINS	-47.9563	-6.85013	144	164.448	0.875653	0.638	0.561	0.748	0.619	-0.566482	68.5009	56.0637	8.67209	0.494548	1504.99	0.0504989
1722107	172210	17	TOCANTINS	-48.5316	-6.41189	178	158.128	1.12568	0.671	0.57	0.818	0.648	-0.579755	65.8594	55.3447	8.10473	0.46717	1563.3	0.0192915
2100055	210005	21	MARANHAO	-47.5067	-4.95138	1426	1297.47	1.09911	0.672	0.602	0.785	0.643	-0.526965	67.2005	55.1965	11.7231	0.414497	1719.67	0.0559991
2100105	210010	21	MARANHAO	-43.3209	-4.13502	63	68.7361	0.916548	0.529	0.434	0.725	0.471	-0.839201	82.9553	82.3562	0.262505	0.252095	713.178	0.0118556
2100154	210015	21	MARANHAO	-42.1156	-2.84028	106	157.713	0.672097	0.5	0.363	0.697	0.494	-0.811735	86.6061	79.8581	3.72827	0.157925	761.599	0.0507152
2100204	210020	21	MARANHAO	-44.417	-2.40328	199	318.125	0.625515	0.573	0.475	0.753	0.525	-0.850365	74.0657	74.998	1.73562	0	791.188	-0.0346703
2100303	210030	21	MARANHAO	-43.4687	-4.63078	302	302.007	0.999978	0.513	0.374	0.72	0.5	-0.855518	85.0188	83.5096	2.88073	0.210481	763.249	0.0324229
2100402	210040	21	MARANHAO	-45.4647	-4.16227	75	141.691	0.529311	0.549	0.473	0.719	0.486	-0.808245	77.1116	81.1659	2.3328	0.149431	713.422	0.0319207
2100436	210043	21	MARANHAO	-44.4482	-4.20723	355	315.252	1.1261	0.554	0.444	0.744	0.516	-0.818577	80.0941	79.7833	2.68642	0.321631	748.597	0.023924
2100477	210047	21	MARANHAO	-45.8421	-3.66517	313	405.074	0.772674	0.558	0.483	0.774	0.465	-0.861151	80.0674	86.6554	2.0839	0	588.833	0.0252087
2100501	210050	21	MARANHAO	-45.9273	-9.10837	106	148.768	0.712509	0.633	0.474	0.785	0.683	-0.647112	77.298	67.8845	4.09561	0.631807	1874.71	0.0240566
2100550	210055	21	MARANHAO	-46.0092	-1.68092	85	78.1782	1.08726	0.52	0.406	0.688	0.503	-0.845952	82.8529	80.6399	2.64739	0	793.03	0.0346149
2100600	210060	21	MARANHAO	-46.7506	-5.55766	444	471.731	0.941207	0.555	0.441	0.716	0.541	-0.773877	80.4368	75.851	1.62359	0	995.225	0.0406649
2100709	210070	21	MARANHAO	-44.6207	-3.25755	212	368.295	0.575596	0.581	0.492	0.762	0.523	-0.771785	76.1947	75.2658	2.81373	0.190397	843.058	0.0654135
2100808	210080	21	MARANHAO	-43.1058	-3.66703	154	170.498	0.903231	0.581	0.502	0.764	0.511	-0.693022	74.3187	78.2159	4.86844	0.453225	811.715	0.0406881
2100832	210083	21	MARANHAO	-45.0767	-1.53059	154	189.391	0.813121	0.568	0.483	0.718	0.529	-0.805237	76.7244	76.4688	2.66701	0.283922	1050.02	0.0070172
2100873	210087	21	MARANHAO	-45.6688	-2.94913	103	172.494	0.597108	0.533	0.444	0.706	0.483	-0.836887	79.0107	86.0811	1.76991	0.212768	765.041	0.0158292
2100907	210090	21	MARANHAO	-41.8991	-2.88926	349	590.428	0.591049	0.521	0.402	0.709	0.497	-0.83371	83.5981	80.3108	1.92644	0	761.638	0.0397654
2100956	210095	21	MARANHAO	-46.0136	-4.88608	307	374.227	0.820339	0.512	0.365	0.701	0.525	-0.836582	84.5887	83.973	2.62656	0	906.635	0.0268747
2101004	210100	21	MARANHAO	-44.7788	-3.45917	367	393.229	0.933289	0.626	0.546	0.764	0.587	-0.65671	71.6828	66.1031	2.64785	0.288254	1229.67	0.0826523
2101103	210110	21	MARANHAO	-44.0546	-2.8378	115	148.534	0.774225	0.641	0.634	0.776	0.535	-0.707046	65.5367	76.204	4.20793	0.420274	1051.12	0.00460889
2101202	210120	21	MARANHAO	-44.7816	-4.23152	1547	1360.92	1.1368	0.651	0.591	0.753	0.619	-0.554041	67.1221	58.6428	5.32047	1.01461	1534.2	0.0397406
2101251	210125	21	MARANHAO	-44.3154	-2.98582	217	185.194	1.17176	0.629	0.58	0.768	0.558	-0.70274	68.9169	70.6325	8.96182	0	1111.86	0.0438501
2101301	210130	21	MARANHAO	-45.1373	-1.72405	188	219.088	0.858092	0.578	0.484	0.737	0.54	-0.848339	76.5125	75.579	2.4585	0.122815	990.917	-0.0307882
2101350	210135	21	MARANHAO	-44.7357	-2.71087	45	81.819	0.549988	0.537	0.479	0.681	0.474	-0.923983	78.9321	84.708	0.557585	0.161053	612.586	-0.0388744
2101400	210140	21	MARANHAO	-46.039	-7.53117	1250	977.393	1.27903	0.687	0.597	0.807	0.674	-0.39109	64.4164	48.2275	11.8841	1.04067	2089.5	0.0568258
2101509	210150	21	MARANHAO	-43.0265	-6.75896	225	261.936	0.858979	0.592	0.484	0.743	0.578	-0.627359	73.283	62.1662	6.52176	0.353813	1187.39	0.0334518
2101608	210160	21	MARANHAO	-45.239	-5.50834	1135	1151.1	0.986007	0.606	0.498	0.763	0.585	-0.666247	75.2896	68.4549	3.72843	0.561551	1177.7	0.0518371
2101707	210170	21	MARANHAO	-42.8278	-2.75009	520	633.432	0.820894	0.57	0.479	0.752	0.515	-0.79794	79.768	79.9646	3.06132	0.613601	907.188	0.0339237
2101731	210173	21	MARANHAO	-43.5101	-3.15677	46	66.2556	0.694276	0.512	0.455	0.707	0.417	-0.906994	81.6535	89.3364	2.7349	0	591.002	0.0210662
2101772	210177	21	MARANHAO	-45.2482	-3.73773	141	155.912	0.904349	0.554	0.45	0.735	0.515	-0.802309	80.1042	79.028	3.65623	0.13199	916.848	0.0403631
2101806	210180	21	MARANHAO	-44.5599	-7.2188	50	86.7132	0.576607	0.546	0.426	0.719	0.531	-0.749795	80.2766	74.3837	1.46078	0.456539	877.043	0.0516603
2101905	210190	21	MARANHAO	-44.7857	-2.46206	169	315.147	0.536232	0.601	0.561	0.757	0.51	-0.733535	70.8213	77.8877	1.3263	0.220191	712.261	0.0562104
2101939	210193	21	MARANHAO	-44.7643	-4.63029	46	89.1153	0.516178	0.604	0.547	0.742	0.544	-0.668594	73.9992	68.2676	1.81501	0	1025.76	0.0721368
2101970	210197	21	MARANHAO	-46.2987	-1.7933	68	93.6223	0.726316	0.545	0.461	0.681	0.515	-0.843965	80.0868	77.9248	3.65478	0	890.792	0.0230959
2102002	210200	21	MARANHAO	-45.6019	-3.54416	446	518.669	0.859872	0.538	0.4	0.75	0.519	-0.840589	82.9945	81.2127	2.36648	0.121417	820.302	0.0241581
2102036	210203	21	MARANHAO	-46.8532	-4.48997	330	341.512	0.966287	0.558	0.431	0.751	0.537	-0.800991	80.0162	79.3598	3.05004	0	953.038	0.0246704
2102077	210207	21	MARANHAO	-45.0311	-4.37551	127	188.046	0.675353	0.562	0.493	0.741	0.486	-0.797491	77.3073	82.952	1.04542	0.133831	706.59	0.0246866
2102101	210210	21	MARANHAO	-42.7508	-3.67918	333	440.296	0.756282	0.562	0.454	0.758	0.517	-0.767332	79.82	80.9522	1.90019	0.355422	869.714	0.0248951
2102150	210215	21	MARANHAO	-45.5821	-4.33063	68	65.732	1.0345	0.519	0.408	0.677	0.507	-0.830758	84.1857	77.1119	1.35922	0	831.65	0.0412074
2102200	210220	21	MARANHAO	-42.9251	-3.94557	272	334.295	0.813636	0.548	0.48	0.714	0.479	-0.794752	79.8604	83.3805	1.05743	0.181022	658.753	0.028077
2102309	210230	21	MARANHAO	-43.8356	-5.83529	300	327.092	0.917165	0.59	0.506	0.752	0.539	-0.746662	78.3213	72.472	3.30615	0.151625	939.686	0.0103479
2102325	210232	21	MARANHAO	-46.4515	-4.32595	853	756.981	1.12688	0.556	0.455	0.708	0.533	-0.788752	80.4287	79.2561	3.88277	0.348293	992.359	0.0380263
2102358	210235	21	MARANHAO	-47.0172	-5.58892	185	203.807	0.907716	0.583	0.505	0.725	0.54	-0.736298	76.2558	71.3076	3.89534	0	923.427	0.0444251
2102374	210237	21	MARANHAO	-44.0597	-2.93192	67	99.5336	0.673132	0.537	0.476	0.773	0.422	-0.894524	80.251	90.3355	1.39323	0	554.132	0.0462246
2102408	210240	21	MARANHAO	-44.6734	-2.88288	118	139.912	0.843382	0.553	0.505	0.72	0.466	-0.8483	75.4838	86.2712	1.89955	0	618.609	0.0153232
2102507	210250	21	MARANHAO	-45.008	-3.32387	179	228.705	0.782655	0.523	0.421	0.747	0.456	-0.902832	81.4157	86.732	0.971637	0.131581	572.981	0.0187218
2102556	210255	21	MARANHAO	-47.3676	-6.16472	170	168.988	1.00599	0.652	0.586	0.774	0.611	-0.59343	69.8243	54.2097	5.26578	0.363237	1410.02	0.0405943
2102606	210260	21	MARANHAO	-45.7373	-1.45389	130	236.577	0.549483	0.561	0.456	0.745	0.52	-0.795514	78.2456	77.1033	2.08856	0.69931	1039.19	0.0279669
2102705	210270	21	MARANHAO	-44.3818	-3.62836	201	247.15	0.813258	0.565	0.468	0.774	0.497	-0.830395	76.7723	83.5567	1.58399	0.0923792	814.679	0.0189877
2102754	210275	21	MARANHAO	-44.3304	-4.72125	128	159.913	0.800425	0.537	0.43	0.698	0.517	-0.796232	79.8416	77.1927	2.61591	0.195248	771.551	0.0383738
2102804	210280	21	MARANHAO	-47.4701	-7.33078	353	348.156	1.01391	0.634	0.529	0.802	0.6	-0.603238	71.3688	59.0384	6.6728	0.501183	1248.13	0.0521541
2102903	210290	21	MARANHAO	-46.0232	-1.2006	223	263.67	0.845741	0.574	0.476	0.747	0.533	-0.796547	77.51	71.7725	1.91394	0	1024.9	0.0499496
2103000	210300	21	MARANHAO	-43.3585	-4.86167	2356	2157.24	1.09221	0.624	0.543	0.753	0.595	-0.623247	70.488	62.9889	5.89269	0.806927	1343.69	0.0213265
2103109	210310	21	MARANHAO	-44.5308	-1.99792	86	149.046	0.57699	0.605	0.57	0.748	0.52	-0.736242	70.669	79.1444	2.6721	0.353005	955.652	0.0411529
2103125	210312	21	MARANHAO	-44.8318	-2.19131	83	103.181	0.804407	0.585	0.557	0.713	0.503	-0.894699	74.5903	79.6592	1.07737	0	757.803	-0.0458371
2103158	210315	21	MARANHAO	-46.04	-2.45699	70	148.359	0.471815	0.542	0.442	0.707	0.51	-0.815212	78.8774	78.1761	2.7037	0	1003.23	-0.00408475
2103174	210317	21	MARANHAO	-46.1284	-2.14429	131	195.721	0.669306	0.518	0.382	0.717	0.508	-0.823857	84.0513	79.0088	2.22157	0	889.882	0.0308978
2103208	210320	21	MARANHAO	-43.3611	-3.74002	996	955.225	1.0427	0.604	0.517	0.77	0.554	-0.682096	74.1231	72.8206	4.13508	0.650962	1031.91	0.0366113
2103257	210325	21	MARANHAO	-47.7842	-5.17742	161	187.861	0.857008	0.6	0.529	0.728	0.562	-0.680979	75.8309	64.8706	6.63872	0.123658	1104.61	0.0324877
2103307	210330	21	MARANHAO	-43.8861	-4.45134	1590	1637.88	0.970753	0.595	0.492	0.754	0.568	-0.736913	76.0449	69.7288	3.0021	0.324629	1137.26	0.0119403
2103406	210340	21	MARANHAO	-43.014	-4.25474	579	615.853	0.940148	0.564	0.454	0.728	0.544	-0.773087	78.5226	74.4304	3.05904	0.269655	987.252	0.0198068
2103505	210350	21	MARANHAO	-44.2498	-6.02737	516	507.067	1.01762	0.596	0.524	0.709	0.571	-0.681709	75.5011	71.715	4.09153	0.773337	1156.75	0.0276799
2103554	210355	21	MARANHAO	-44.903	-3.84112	130	170.183	0.763875	0.512	0.37	0.738	0.492	-0.893958	86.231	80.558	1.28988	0	773.702	0.0294384
2103604	210360	21	MARANHAO	-44.1256	-4.12898	914	841.269	1.08648	0.576	0.475	0.737	0.545	-0.766351	78.3359	74.8744	2.27463	0.18359	870.34	0.0299986
2103703	210370	21	MARANHAO	-44.8678	-1.82552	422	477.704	0.883376	0.612	0.525	0.768	0.568	-0.807127	73.8248	71.9141	2.01473	0.14545	1068.41	-0.0110663
2103752	210375	21	MARANHAO	-47.405	-5.53446	199	167.03	1.19142	0.607	0.535	0.747	0.561	-0.716909	72.1641	67.7531	3.84247	0.166427	1072.21	0.0360313
2103802	210380	21	MARANHAO	-44.44	-5.03845	328	314.057	1.0444	0.622	0.545	0.759	0.582	-0.659648	72.7157	64.161	3.53802	0.294971	1130.71	0.0449883
2103901	210390	21	MARANHAO	-42.9442	-4.14782	117	133.816	0.874333	0.533	0.451	0.693	0.485	-0.809809	80.7872	81.8671	1.42119	0.177945	692.35	0.0259662
2104008	210400	21	MARANHAO	-44.8861	-4.8703	264	258.571	1.021	0.586	0.503	0.713	0.561	-0.686191	75.3519	72.3535	1.57106	0.308975	1108.34	0.0479793
2104057	210405	21	MARANHAO	-47.4479	-6.56808	446	470.403	0.948115	0.659	0.536	0.8	0.666	-0.45351	67.7069	49.8841	11.4067	0.692654	1962	0.0536771
2104073	210407	21	MARANHAO	-46.6874	-6.96314	76	110.73	0.686348	0.532	0.405	0.729	0.511	-0.775469	81.3861	80.5972	2.45394	0	762.478	0.0368236
2104081	210408	21	MARANHAO	-44.9107	-6.15498	73	106.971	0.682418	0.443	0.286	0.728	0.417	-0.883895	90.2087	90.4497	1.84049	0.274457	567.48	0.0398261
2104099	210409	21	MARANHAO	-46.1864	-6.4353	136	220.938	0.61554	0.556	0.459	0.774	0.485	-0.743458	78.2136	83.4411	4.33302	0.197536	769.449	0.0483109
2104107	210410	21	MARANHAO	-46.1856	-6.96593	151	152.462	0.990407	0.616	0.534	0.773	0.566	-0.642698	72.1324	65.3758	2.82415	0.384013	1218.16	0.0260019
2104206	210420	21	MARANHAO	-44.1606	-5.73622	231	215.6	1.07143	0.58	0.494	0.706	0.558	-0.702393	77.865	68.3349	2.49339	0.135105	1004.73	0.0397799
2104305	210430	21	MARANHAO	-45.7718	-1.4098	70	137.157	0.510352	0.604	0.546	0.75	0.537	-0.770708	71.2396	70.6211	1.35011	0.200283	979.137	0.0181838
2104404	210440	21	MARANHAO	-44.3059	-5.14396	191	254.813	0.749554	0.568	0.445	0.758	0.542	-0.746324	80.2426	72.7304	2.94189	0.0864837	901.1	0.0330995
2104503	210450	21	MARANHAO	-44.2758	-5.02539	135	148.102	0.91153	0.565	0.481	0.687	0.545	-0.743605	79.0523	72.792	2.19345	0	962.429	0.0418312
2104552	210455	21	MARANHAO	-47.3689	-5.74741	238	213.13	1.1167	0.629	0.552	0.764	0.589	-0.658872	72.0873	61.8857	8.705	0	1199.29	0.0480649
2104602	210460	21	MARANHAO	-44.247	-5.32249	155	223.929	0.692168	0.572	0.462	0.736	0.55	-0.782107	79.6639	73.5233	3.76445	0.249241	968.91	0.0070739
2104628	210462	21	MARANHAO	-44.0709	-5.47286	78	101.604	0.767679	0.544	0.459	0.692	0.508	-0.778938	79.8374	75.4479	2.58357	0	748.666	0.027571
2104651	210465	21	MARANHAO	-45.6745	-3.4297	97	146.21	0.66342	0.521	0.387	0.718	0.509	-0.835541	83.9268	79.874	2.86794	0	809.366	0.0278762
2104677	210467	21	MARANHAO	-45.8815	-2.13496	314	296.185	1.06016	0.569	0.472	0.722	0.54	-0.78554	77.5633	75.2548	3.34726	0	995.857	0.0190804
2104701	210470	21	MARANHAO	-44.3358	-5.40482	89	95.1189	0.935669	0.57	0.459	0.748	0.538	-0.74499	77.7839	73.4262	3.49447	0.174338	851.977	0.0457268
2104800	210480	21	MARANHAO	-46.1424	-5.81855	857	749.09	1.1441	0.609	0.497	0.754	0.603	-0.66376	76.9087	67.4152	6.98401	0.315274	1433.67	0.0575304
2104909	210490	21	MARANHAO	-44.5977	-2.13508	123	184.66	0.666076	0.625	0.592	0.772	0.535	-0.765131	67.158	73.7858	2.27698	0.157103	867.471	0.011642
2105005	210500	21	MARANHAO	-43.4651	-2.59122	275	304.396	0.90342	0.535	0.455	0.759	0.443	-0.93337	81.5886	89.4798	1.72911	0.281572	558.234	0.00466264
2105104	210510	21	MARANHAO	-44.0658	-2.77483	196	314.183	0.623815	0.546	0.472	0.727	0.475	-0.892722	79.2952	81.7198	1.22342	0	669.08	0.0188562
2105153	210515	21	MARANHAO	-45.1833	-3.63671	165	155.226	1.06297	0.569	0.506	0.687	0.53	-0.798508	76.0426	74.8263	4.2107	0	962.041	-0.00440965
2105203	210520	21	MARANHAO	-44.8674	-4.66085	111	165.427	0.670979	0.614	0.536	0.747	0.578	-0.674565	72.8239	68.4215	1.66431	0.394268	1173.69	0.0388176
2105302	210530	21	MARANHAO	-47.4798	-5.52652	4092	3346.95	1.22291	0.731	0.698	0.803	0.697	-0.270392	54.4947	39.0427	14.9278	1.49838	2400.22	0.0686568
2105351	210535	21	MARANHAO	-45.7927	-5.14458	119	172.168	0.691172	0.518	0.419	0.726	0.456	-0.856394	83.1641	85.8881	0.928278	0	628.137	0.0367507
2105401	210540	21	MARANHAO	-44.3543	-3.39905	805	807.41	0.997014	0.599	0.539	0.747	0.534	-0.749276	73.4334	76.932	4.41901	0.594212	897.757	0.0251881
2105427	210542	21	MARANHAO	-47.5279	-4.455	351	330.748	1.06124	0.63	0.545	0.764	0.601	-0.61808	72.8733	61.237	4.52109	0.330574	1258.59	0.0557164
2105450	210545	21	MARANHAO	-44.2199	-5.81967	92	109.665	0.838916	0.561	0.481	0.702	0.522	-0.79544	79.6853	76.3219	2.88906	0	853.698	0.0181274
2105476	210547	21	MARANHAO	-45.6334	-5.36942	131	182.338	0.718432	0.49	0.346	0.766	0.445	-0.842624	84.2113	86.2464	3.56259	0.702511	546.209	0.0311522
2105500	210550	21	MARANHAO	-47.405	-5.45366	357	279.893	1.27552	0.641	0.573	0.785	0.585	-0.626882	69.0241	58.7267	7.27084	0.651233	1211.17	0.0302937
2105609	210560	21	MARANHAO	-44.6992	-4.97269	200	222.478	0.898959	0.561	0.445	0.743	0.533	-0.77063	81.5601	74.4069	2.03186	0.115077	904.477	0.0302598
2105658	210565	21	MARANHAO	-46.0707	-1.87461	81	50.8362	1.59337	0.552	0.443	0.69	0.55	-0.761606	79.9496	72.236	5.04524	0.325517	1046.83	0.0422482
2105708	210570	21	MARANHAO	-45.1259	-4.56474	559	619.291	0.902627	0.589	0.502	0.724	0.561	-0.700896	76.4301	71.1862	2.9497	0.516234	1072.78	0.0390988
2105807	210580	21	MARANHAO	-45.0513	-4.60764	130	140.938	0.922389	0.581	0.492	0.741	0.537	-0.757549	77.4117	76.2365	2.20209	0.229826	1011.77	0.0291111
2105906	210590	21	MARANHAO	-44.9376	-4.03871	168	196.33	0.855694	0.557	0.466	0.731	0.508	-0.800406	80.0679	80.8899	1.93027	0	834.882	0.0455455
2105922	210592	21	MARANHAO	-43.5276	-6.04528	101	153.956	0.65602	0.566	0.475	0.726	0.525	-0.72461	79.1552	70.0447	1.30205	0.127398	981.025	0.027931
2105948	210594	21	MARANHAO	-44.9764	-4.61238	121	112.661	1.07402	0.602	0.534	0.737	0.555	-0.701153	74.7491	68.9024	2.41944	0.0596644	978.769	0.0433088
2105963	210596	21	MARANHAO	-45.3906	-4.99312	94	127.223	0.738853	0.502	0.36	0.731	0.48	-0.855063	87.1804	82.973	0.932486	0.260664	692.283	0.0122935
2105989	210598	21	MARANHAO	-47.0324	-6.19161	59	98.1172	0.601314	0.589	0.494	0.738	0.561	-0.705213	76.43	74.6742	6.60624	0.144928	941.062	0.0415861
2106003	210600	21	MARANHAO	-44.4693	-4.51705	174	173.053	1.00547	0.581	0.481	0.705	0.578	-0.689793	77.1977	64.2637	3.05649	0.45513	1021.92	0.0303071
2106102	210610	21	MARANHAO	-45.1392	-7.09445	116	155.636	0.745319	0.582	0.495	0.771	0.516	-0.763907	76.4856	75.4725	2.79562	0.337569	915.58	0.025849
2106201	210620	21	MARANHAO	-45.8953	-1.32546	56	86.301	0.648885	0.588	0.512	0.734	0.541	-0.771486	72.9787	73.847	2.62959	0	1077.24	0.0303803
2106300	210630	21	MARANHAO	-42.2015	-3.39667	141	237.858	0.592771	0.567	0.499	0.729	0.502	-0.751738	75.7234	80.0798	1.67268	0.197935	853.505	0.0467777
2106326	210632	21	MARANHAO	-45.9586	-2.05616	212	235.354	0.900765	0.582	0.501	0.719	0.546	-0.73831	76.2893	71.2701	4.33766	0.199107	1028.99	0.0396416
2106359	210635	21	MARANHAO	-45.4572	-4.62031	59	89.5743	0.658665	0.452	0.299	0.774	0.4	-0.940394	90.4954	91.5394	0.544408	0.206208	464.427	0.00970132
2106375	210637	21	MARANHAO	-45.8556	-2.23562	116	181.341	0.639664	0.55	0.465	0.719	0.497	-0.779913	75.6387	79.2363	3.86847	0	836.126	0.026591
2106409	210640	21	MARANHAO	-43.1204	-3.61905	132	191.237	0.690231	0.57	0.494	0.776	0.483	-0.743349	75.848	82.2675	3.34487	0.275188	687.297	0.0254851
2106508	210650	21	MARANHAO	-45.0364	-3.0984	232	292.623	0.792814	0.619	0.56	0.731	0.579	-0.722747	70.4431	74.971	2.97385	0	1035.36	0.0195233
2106607	210660	21	MARANHAO	-43.2012	-5.52247	301	428.499	0.702423	0.55	0.434	0.739	0.519	-0.814272	82.887	74.7621	2.31463	0.265176	848.136	0.0190271
2106631	210663	21	MARANHAO	-44.5502	-3.62752	81	178.012	0.45501	0.533	0.436	0.768	0.452	-0.862076	80.1826	89.3534	3.4259	0	732.148	0.0299444
2106672	210667	21	MARANHAO	-42.6108	-3.58221	49	99.7363	0.491287	0.527	0.413	0.764	0.465	-0.775644	84.9328	83.7363	1.8475	0.31238	679.68	0.0593014
2106706	210670	21	MARANHAO	-44.3626	-6.37757	204	274.745	0.742489	0.545	0.451	0.74	0.485	-0.773779	80.3355	83.1024	1.88534	0	673.795	0.0638242
2106755	210675	21	MARANHAO	-44.5843	-3.56264	294	320.731	0.916648	0.61	0.55	0.751	0.55	-0.648768	67.9162	68.3915	7.85143	0.139685	1249.06	0.0533559
2106805	210680	21	MARANHAO	-44.7858	-2.06422	172	192.834	0.891952	0.622	0.582	0.756	0.546	-0.735572	69.0566	69.627	2.95299	0	1033.56	-0.00621255
2106904	210690	21	MARANHAO	-45.2476	-3.49393	393	394.042	0.997355	0.546	0.464	0.704	0.499	-0.88247	79.1197	80.868	1.72149	0	833.626	-0.0123589
2107001	210700	21	MARANHAO	-47.0704	-5.82856	143	132.347	1.08049	0.575	0.486	0.732	0.534	-0.685869	74.9219	74.5861	5.90121	0	845.996	0.0616673
2107100	210710	21	MARANHAO	-44.0445	-2.86148	115	211.263	0.544327	0.548	0.48	0.706	0.485	-0.842809	77.0668	80.7804	2.95992	0	793.104	0.0170293
2107209	210720	21	MARANHAO	-43.9045	-3.46246	101	145.32	0.695006	0.585	0.547	0.774	0.474	-0.79672	73.706	83.9631	1.48841	0.528028	799.079	0.00150711
2107258	210725	21	MARANHAO	-46.2593	-7.12057	48	65.1927	0.736275	0.566	0.481	0.749	0.502	-0.751836	78.4129	78.8268	2.84252	0	768.87	0.0203786
2107308	210730	21	MARANHAO	-44.0486	-6.7332	49	72.0676	0.679912	0.584	0.489	0.729	0.558	-0.695864	77.2186	67.3909	5.10543	0.488603	1088.91	0.0338774
2107357	210735	21	MARANHAO	-45.7045	-2.79989	222	253.231	0.87666	0.581	0.484	0.755	0.536	-0.746351	76.4754	74.5847	2.52729	0.153	1039.32	0.0292533
2107407	210740	21	MARANHAO	-45.1196	-4.13728	174	259.975	0.669275	0.589	0.491	0.754	0.551	-0.712205	76.4946	71.5819	3.77087	0.30959	1000.16	0.052519
2107456	210745	21	MARANHAO	-45.0032	-2.99748	108	171.074	0.631293	0.575	0.531	0.724	0.495	-0.802706	74.0204	80.4804	2.285	0	718.953	0.0190998
2107506	210750	21	MARANHAO	-44.0987	-2.52806	1358	1353.42	1.00339	0.724	0.739	0.796	0.646	-0.387332	46.4696	47.1427	15.3923	0.91172	1881.46	0.0461987
2107605	210760	21	MARANHAO	-44.9045	-2.64777	183	252.492	0.724759	0.556	0.492	0.715	0.488	-0.861885	77.1745	83.317	2.00021	0.188137	694.7	-0.0052451
2107704	210770	21	MARANHAO	-43.9858	-6.43183	286	300.155	0.952835	0.58	0.473	0.723	0.572	-0.633707	77.2611	67.5546	4.22203	0.844682	1404.32	0.0393458
2107803	210780	21	MARANHAO	-43.0904	-5.68447	382	482.246	0.792101	0.542	0.416	0.758	0.504	-0.795176	83.3755	78.8166	3.29339	0.43906	763.938	0.0243884
2107902	210790	21	MARANHAO	-43.7817	-6.17399	196	241.501	0.81158	0.532	0.401	0.717	0.525	-0.777552	84.1052	74.7479	2.5132	0.434797	834.696	0.0327366
2108009	210800	21	MARANHAO	-44.0886	-6.60403	263	254.887	1.03183	0.61	0.559	0.753	0.54	-0.623021	72.6591	72.7469	3.16675	1.2627	914.301	0.0647659
2108058	210805	21	MARANHAO	-42.5454	-2.71821	126	167.095	0.754051	0.561	0.511	0.72	0.481	-0.818686	77.6053	83.4101	4.1977	0.537441	792.5	0.0348055
2108108	210810	21	MARANHAO	-45.24	-4.44796	232	261.86	0.88596	0.549	0.447	0.677	0.546	-0.763935	81.9249	75.2917	3.2123	0.336504	1019.83	0.0340859
2108207	210820	21	MARANHAO	-44.6037	-4.56935	567	572.422	0.990527	0.682	0.621	0.792	0.644	-0.487863	64.8634	55.3746	5.12228	1.43344	1616.44	0.0448119
2108256	210825	21	MARANHAO	-45.3465	-2.96811	189	279.501	0.676185	0.516	0.415	0.696	0.475	-0.888421	82.4812	83.6249	1.20085	0	722.334	-0.00583785
2108306	210830	21	MARANHAO	-45.1765	-3.29323	462	431.45	1.07082	0.554	0.472	0.693	0.519	-0.831791	77.9529	76.0718	0.649056	0.272768	963.923	-0.00468857
2108405	210840	21	MARANHAO	-44.8503	-2.57305	140	204.655	0.684062	0.599	0.572	0.744	0.506	-0.740208	70.8764	79.6809	2.08016	0.310304	811.08	0.0473474
2108454	210845	21	MARANHAO	-44.3259	-4.37023	311	284.186	1.09436	0.564	0.464	0.774	0.499	-0.846974	80.2426	83.3338	3.77172	0.0968492	676.113	0.0252866
2108504	210850	21	MARANHAO	-45.3469	-3.6055	460	412.482	1.11522	0.633	0.592	0.755	0.568	-0.695818	68.3852	66.7665	4.73037	0.324817	1168.03	0.0225349
2108603	210860	21	MARANHAO	-45.0839	-2.52274	986	1066.51	0.924484	0.637	0.579	0.771	0.579	-0.643808	68.9616	62.0994	5.59412	0.482993	1253.91	0.0268582
2108702	210870	21	MARANHAO	-45.17	-3.88759	311	293.67	1.05902	0.541	0.408	0.727	0.535	-0.791257	82.3533	74.9687	3.62836	0	919.862	0.0387468
2108801	210880	21	MARANHAO	-44.2283	-3.72533	228	214.178	1.06454	0.576	0.514	0.741	0.501	-0.813294	76.077	79.8941	1.29348	0.248092	861.163	0.0148165
2108900	210890	21	MARANHAO	-44.9516	-4.75003	233	286.909	0.812089	0.576	0.481	0.732	0.543	-0.726525	77.7078	72.0889	1.55296	0.375005	916.233	0.0480664
2109007	210900	21	MARANHAO	-47.3822	-6.35418	309	285.578	1.08203	0.684	0.606	0.796	0.664	-0.463135	65.599	48.8735	8.15971	0.71685	2030.45	0.0515573
2109056	210905	21	MARANHAO	-44.5837	-1.85722	45	93.8385	0.479539	0.615	0.561	0.772	0.538	-0.756535	71.5823	75.1197	2.00574	0.161069	962.67	0.0205269
2109106	210910	21	MARANHAO	-44.4929	-5.28237	627	619.26	1.0125	0.653	0.563	0.788	0.628	-0.512392	68.7788	58.2398	7.61965	1.21329	1528.84	0.0634565
2109205	210920	21	MARANHAO	-44.0768	-2.92823	85	130.595	0.650858	0.563	0.532	0.743	0.452	-0.86429	75.2434	86.0107	1.90946	0	657.185	0.00748284
2109239	210923	21	MARANHAO	-45.8207	-2.38366	61	87.2431	0.699189	0.591	0.522	0.762	0.518	-0.77518	72.1964	78.7624	3.06671	0	916.418	0.00609021
2109270	210927	21	MARANHAO	-45.3713	-2.59553	163	222.599	0.732245	0.557	0.472	0.752	0.486	-0.847533	80.6429	79.8964	0.809322	0	769.598	0.0299919
2109304	210930	21	MARANHAO	-44.0334	-3.40201	105	127.804	0.821565	0.587	0.56	0.768	0.47	-0.830911	73.6287	83.6017	1.32962	0	607.65	0.0187404
2109403	210940	21	MARANHAO	-43.4424	-2.51058	98	166.287	0.58933	0.512	0.414	0.722	0.448	-0.928504	83.8933	87.899	0.787141	0	600.56	0.0492465
2109452	210945	21	MARANHAO	-44.1025	-2.41507	366	312.282	1.17204	0.626	0.587	0.735	0.568	-0.674594	67.9496	65.5801	6.48106	0.560201	1127.27	0.0403372
2109502	210950	21	MARANHAO	-46.6234	-7.36456	303	289.895	1.04521	0.576	0.442	0.757	0.572	-0.738643	79.5966	69.5998	4.97265	0.121111	1018.4	0.0249841
2109551	210955	21	MARANHAO	-47.3835	-5.93382	112	100.186	1.11793	0.615	0.527	0.744	0.592	-0.651548	73.3197	67.5617	5.29975	0.360147	1121.39	0.0519117
2109601	210960	21	MARANHAO	-44.2475	-2.94154	574	518.669	1.1067	0.632	0.592	0.752	0.566	-0.665852	66.4792	65.622	7.01929	0.365408	1214.01	0.0269861
2109700	210970	21	MARANHAO	-45.3442	-7.13835	60	76.5045	0.784263	0.565	0.456	0.728	0.542	-0.761486	78.8652	73.5921	2.99961	0.396679	950.431	0.0138248
2109759	210975	21	MARANHAO	-44.5637	-5.49977	67	91.3515	0.733425	0.525	0.435	0.722	0.461	-0.800292	83.8762	86.7236	3.85247	0	546.001	0.0544017
2109809	210980	21	MARANHAO	-45.3052	-2.23453	369	500.4	0.737378	0.571	0.471	0.746	0.531	-0.78778	76.9201	72.7548	3.24586	0.128997	1062.55	0.0194393
2109908	210990	21	MARANHAO	-45.3783	-3.65857	1348	1034.35	1.30337	0.674	0.615	0.788	0.633	-0.524457	64.9832	54.4415	11.1252	0.776773	1616.21	0.0416561
2110005	211000	21	MARANHAO	-45.665	-3.96839	883	953.067	0.926461	0.55	0.452	0.7	0.525	-0.811338	80.4312	78.7089	4.14246	0.108401	914.664	0.0225586
2110039	211003	21	MARANHAO	-45.7765	-2.54616	265	302.676	0.875512	0.599	0.51	0.723	0.583	-0.644661	73.7548	63.5755	3.53877	0.249166	1422.46	0.0442801
2110104	211010	21	MARANHAO	-42.5629	-3.49848	264	363.654	0.725941	0.555	0.458	0.76	0.49	-0.776552	79.5329	80.1598	1.68453	0.105252	813.851	0.0371153
2110203	211020	21	MARANHAO	-44.3199	-3.13412	399	428.835	0.930418	0.609	0.551	0.743	0.553	-0.713416	71.2045	68.5798	4.00138	0.258128	1036.75	0.0244232
2110237	211023	21	MARANHAO	-42.4008	-3.11307	73	152.552	0.478514	0.51	0.394	0.758	0.445	-0.835637	84.1939	87.1346	2.66051	0.158516	643.428	0.0247598
2110278	211027	21	MARANHAO	-43.2553	-2.50272	78	159.814	0.488056	0.518	0.416	0.738	0.454	-0.899847	82.8927	87.6784	2.96559	0.265026	707.223	0.0325664
2110302	211030	21	MARANHAO	-44.3614	-4.87382	183	205.781	0.88929	0.566	0.465	0.714	0.547	-0.70594	77.5093	73.0938	3.48839	0.475033	985.554	0.0430233
2110401	211040	21	MARANHAO	-43.53	-3.33277	173	213.869	0.808897	0.541	0.452	0.749	0.468	-0.830468	81.3195	85.5655	2.02144	0.117835	654.796	0.0422754
2110500	211050	21	MARANHAO	-44.8283	-2.69701	398	563.893	0.705769	0.602	0.545	0.762	0.525	-0.746581	68.7364	74.8852	2.66198	0	992.13	0.00802851
2110609	211060	21	MARANHAO	-42.423	-3.36544	248	340.813	0.727649	0.572	0.479	0.762	0.514	-0.756938	77.8911	77.1409	5.00875	0	855.35	0.0238265
2110658	211065	21	MARANHAO	-44.6504	-6.80443	94	92.2257	1.01924	0.59	0.486	0.732	0.576	-0.708325	77.1898	76.9769	3.2584	0.36707	1050.98	0.0558732
2110708	211070	21	MARANHAO	-44.3929	-5.56564	454	462.536	0.981542	0.582	0.504	0.713	0.549	-0.709029	76.9232	74.1202	4.47179	0.435995	875.979	0.0429878
2110807	211080	21	MARANHAO	-44.8114	-7.08469	57	72.1643	0.78986	0.557	0.43	0.778	0.517	-0.773314	79.9409	73.8599	2.36306	0	756.97	0.077744
2110856	211085	21	MARANHAO	-47.3911	-5.1302	110	138.806	0.792468	0.584	0.479	0.748	0.556	-0.723012	76.4755	70.7977	6.13689	0.206507	964.326	0.0434656
2110906	211090	21	MARANHAO	-42.8653	-6.2528	99	184.729	0.535905	0.528	0.4	0.733	0.503	-0.824857	83.8604	78.1323	1.69399	0	706.047	0.0243622
2111003	211100	21	MARANHAO	-44.8118	-2.95333	203	282.05	0.719713	0.598	0.577	0.752	0.493	-0.758708	69.2688	85.1081	1.25114	0	762.329	0.06001
2111029	211102	21	MARANHAO	-46.2549	-3.5608	134	144.647	0.926389	0.509	0.397	0.684	0.487	-0.826665	84.7356	81.6316	0.0976786	0	824.702	0.0445558
2111052	211105	21	MARANHAO	-47.0506	-6.46622	107	157.453	0.679556	0.609	0.542	0.753	0.554	-0.625005	72.1522	70.7119	3.66612	0.225242	972.763	0.0612436
2111078	211107	21	MARANHAO	-43.8182	-5.11574	200	238.753	0.837676	0.517	0.401	0.711	0.486	-0.860477	85.5084	79.9637	2.14758	0	708.091	0.0155528
2111102	211110	21	MARANHAO	-43.7029	-6.49821	358	380.388	0.941137	0.615	0.522	0.726	0.613	-0.576228	72.8612	60.6274	4.69283	1.33329	1335.02	0.0391272
2111201	211120	21	MARANHAO	-44.0575	-2.55586	2342	1994.6	1.1743	0.708	0.7	0.79	0.642	-0.421415	51.3915	50.0429	15.8178	1.18438	1765.37	0.041154
2111250	211125	21	MARANHAO	-44.5824	-5.04869	80	105.447	0.758665	0.557	0.48	0.719	0.501	-0.788308	78.2428	79.1387	2.29803	0	767	0.0164139
2111300	211130	21	MARANHAO	-44.2979	-2.53189	15941	13766.4	1.15881	0.768	0.752	0.813	0.741	-0.0949299	43.9343	37.7439	25.4706	3.33709	3071.51	0.062687
2111409	211140	21	MARANHAO	-44.6627	-4.37392	248	280.247	0.884925	0.54	0.438	0.716	0.503	-0.819459	80.9932	80.3763	2.07856	0.30798	720.93	0.0125223
2111508	211150	21	MARANHAO	-44.4686	-4.03455	621	542.523	1.14468	0.616	0.515	0.723	0.627	-0.690971	75.5554	66.7662	3.05634	0.368914	1307.72	0.0322749
2111532	211153	21	MARANHAO	-48.4236	-5.08891	163	160.818	1.01357	0.605	0.523	0.735	0.577	-0.707725	76.5535	70.1241	4.69525	0.490855	1232.54	0.0312393
2111573	211157	21	MARANHAO	-46.5326	-6.82856	35	61.0435	0.573356	0.6	0.524	0.738	0.558	-0.646058	73.8287	66.2409	3.50497	0.276556	1087.21	0.0422037
2111607	211160	21	MARANHAO	-45.4848	-7.02696	217	239.519	0.905977	0.61	0.521	0.749	0.583	-0.628962	73.7546	66.9609	5.63615	0.627379	1232.81	0.0468184
2111631	211163	21	MARANHAO	-45.0842	-5.10318	51	80.5925	0.632807	0.516	0.41	0.7	0.478	-0.80491	83.293	81.6621	0.866985	0.265515	704.088	0.0437287
2111672	211167	21	MARANHAO	-44.9919	-5.01737	52	73.8495	0.704129	0.516	0.391	0.738	0.475	-0.763075	84.2542	82.798	1.836	0.361315	729.709	0.064598
2111706	211170	21	MARANHAO	-44.8869	-2.89073	193	279.588	0.690281	0.592	0.541	0.762	0.504	-0.800522	70.6121	82.9919	1.5127	0.17322	739.506	0.0161656
2111722	211172	21	MARANHAO	-45.2336	-4.03574	77	138.861	0.5545	0.493	0.369	0.72	0.45	-0.906436	85.9406	90.3107	2.50091	0	621.322	0.02493
2111748	211174	21	MARANHAO	-44.0563	-5.26108	139	136.091	1.02138	0.538	0.435	0.689	0.52	-0.806101	81.2103	74.3136	3.2384	0	916.818	0.0066193
2111763	211176	21	MARANHAO	-47.2892	-5.44183	266	252.026	1.05545	0.602	0.515	0.743	0.57	-0.710025	76.1829	68.1896	5.41199	0	1071.27	0.0471948
2111789	211178	21	MARANHAO	-45.1146	-1.85265	115	145.289	0.79152	0.519	0.433	0.735	0.44	-0.994414	81.9114	88.3689	1.19704	0	547.25	-0.0733668
2111805	211180	21	MARANHAO	-46.695	-5.87063	179	232.369	0.770313	0.564	0.456	0.774	0.509	-0.702913	77.1081	79.5324	4.29332	0.383683	815.684	0.0632413
2111904	211190	21	MARANHAO	-44.1886	-6.47828	115	150.142	0.765932	0.579	0.505	0.731	0.526	-0.703587	76.3276	74.602	2.12638	0.379801	782.289	0.0440996
2111953	211195	21	MARANHAO	-43.5459	-6.42011	60	71.301	0.8415	0.568	0.447	0.761	0.538	-0.757891	80.4635	72.8497	3.40155	0.28485	959.247	0.022895
2112001	211200	21	MARANHAO	-45.7441	-8.47983	95	100.229	0.947826	0.599	0.491	0.777	0.562	-0.693619	78.406	69.9281	5.13917	0.557378	1077.5	0.036915
2112100	211210	21	MARANHAO	-43.9384	-4.25384	342	369.658	0.925171	0.537	0.427	0.73	0.498	-0.826373	81.4727	83.1291	2.36429	0.151663	808.625	0.0137299
2112209	211220	21	MARANHAO	-42.8337	-5.10068	2435	2068.35	1.17741	0.649	0.579	0.768	0.614	-0.56603	66.9751	56.0574	10.6273	0.773252	1508.37	0.0175006
2112233	211223	21	MARANHAO	-44.6107	-4.57013	262	265.519	0.986747	0.606	0.534	0.738	0.565	-0.647081	73.5471	66.0217	3.46751	0.89538	1063.12	0.0483509
2112274	211227	21	MARANHAO	-45.6339	-3.6764	68	73.5399	0.924667	0.555	0.481	0.709	0.502	-0.841007	80.0342	80.562	3.42182	0	778.868	0.0188599
2112308	211230	21	MARANHAO	-44.649	-5.24966	427	550.892	0.775074	0.572	0.483	0.726	0.534	-0.7576	79.1611	74.3184	3.40814	0.119345	826.694	0.0453031
2112407	211240	21	MARANHAO	-45.3692	-1.66902	318	408.552	0.778336	0.561	0.461	0.776	0.493	-0.843508	79.0787	78.9929	2.13109	0.326255	776.901	0.0109958
2112456	211245	21	MARANHAO	-45.3068	-2.22883	239	272.088	0.878382	0.536	0.402	0.774	0.495	-0.874886	83.0891	80.7024	1.97537	0	820.777	0.0242118
2112506	211250	21	MARANHAO	-42.2768	-2.76355	488	637.982	0.764874	0.561	0.451	0.722	0.543	-0.76689	79.7891	73.8502	5.50078	0.155977	1109.79	0.0404785
2112605	211260	21	MARANHAO	-43.4042	-3.20841	199	278.894	0.713514	0.588	0.522	0.77	0.506	-0.738496	75.7087	80.4412	2.93012	0.669981	899.766	0.0406135
2112704	211270	21	MARANHAO	-43.9167	-3.5419	502	610.482	0.822272	0.542	0.425	0.768	0.487	-0.831924	80.0518	81.7327	2.08905	0.0994152	769.688	0.0212477
2112803	211280	21	MARANHAO	-45.0013	-3.21456	643	647.462	0.993107	0.618	0.548	0.758	0.567	-0.695534	71.5032	68.9848	4.26768	0.403497	1138.78	0.0325316
2112852	211285	21	MARANHAO	-48.1389	-5.18351	148	143.151	1.03388	0.581	0.491	0.718	0.555	-0.70148	74.9174	70.6977	4.79048	0	1091.9	0.0533093
2112902	211290	21	MARANHAO	-44.8696	-3.48205	426	414.401	1.02799	0.596	0.534	0.733	0.54	-0.740705	74.0615	71.845	3.94221	0.068443	959.867	0.0625543
2113009	211300	21	MARANHAO	-45.2442	-4.29119	398	451.502	0.881486	0.57	0.477	0.688	0.563	-0.71474	78.1237	71.6279	3.19138	0.402185	1121.58	0.0485412
2114007	211400	21	MARANHAO	-45.6577	-3.27548	675	657.761	1.02621	0.595	0.505	0.745	0.559	-0.680212	73.9908	68.605	3.33914	0.644718	1148.13	0.0341416
2200053	220005	22	PIAUI	-41.0836	-8.22079	71	101.7	0.698126	0.528	0.411	0.692	0.517	-0.637712	83.1027	73.1247	0.373968	0	770.041	0.124676
2200103	220010	22	PIAUI	-42.6592	-5.7955	94	87.5464	1.07372	0.599	0.526	0.742	0.55	-0.679319	71.7719	66.9451	3.79099	0.176948	843.235	0.0121314
2200202	220020	22	PIAUI	-42.6351	-5.89327	282	251.234	1.12247	0.639	0.569	0.763	0.6	-0.563625	68.7884	57.6204	4.7835	0.450321	1247.48	0.0522139
2200251	220025	22	PIAUI	-40.9346	-7.00818	110	126.188	0.871713	0.531	0.391	0.716	0.535	-0.648135	82.6346	71.6746	3.77982	0	733.877	0.0938887
2200277	220027	22	PIAUI	-40.8579	-7.24535	72	79.3185	0.907731	0.585	0.475	0.749	0.564	-0.590128	77.4061	63.9751	4.07588	0.237891	958.475	0.0771595
2200301	220030	22	PIAUI	-42.2103	-5.25099	169	226.072	0.747535	0.585	0.47	0.751	0.567	-0.669459	77.8654	70.1999	2.84619	0.418639	1027.95	0.044722
2200400	220040	22	PIAUI	-42.4609	-5.03655	575	581.673	0.988525	0.614	0.512	0.767	0.59	-0.63059	72.0858	64.6534	6.66757	0.645097	1220.61	0.0329441
2200459	220045	22	PIAUI	-43.8631	-8.44396	56	70.6711	0.792399	0.578	0.496	0.749	0.52	-0.710431	75.9901	78.0403	8.4593	0.686382	789.313	-0.00168573
2200509	220050	22	PIAUI	-42.8537	-6.24661	261	275.116	0.948685	0.598	0.497	0.75	0.574	-0.715979	74.0404	62.0551	4.25711	0.403567	1038.1	-0.00854621
2200608	220060	22	PIAUI	-42.7439	-6.08724	117	115.916	1.00935	0.63	0.555	0.737	0.61	-0.63628	70.3003	63.4114	4.03939	0.297763	1106.55	0.0256153
2200707	220070	22	PIAUI	-43.0349	-9.17492	90	129.81	0.693314	0.594	0.512	0.768	0.534	-0.651465	73.9085	68.3072	6.99031	0	821.7	0.0599797
2200806	220080	22	PIAUI	-44.1965	-7.21936	50	50.4774	0.990543	0.62	0.527	0.781	0.579	-0.650239	71.4952	64.9626	7.50078	0.401691	1079.96	0.00631327
2200905	220090	22	PIAUI	-41.7975	-6.11285	63	95.7897	0.657684	0.583	0.468	0.752	0.563	-0.692914	77.2588	65.0932	6.68128	0	1024.67	0.00293083
2200954	220095	22	PIAUI	-41.5632	-7.27875	19	45.6133	0.416541	0.519	0.378	0.738	0.502	-0.765049	83.9822	77.8427	1.20853	0	716.116	0.0159557
2201002	220100	22	PIAUI	-42.5366	-6.65083	59	70.0135	0.842692	0.56	0.449	0.761	0.514	-0.812716	77.8247	77.2399	1.80407	0	757.805	-0.0437491
2201051	220105	22	PIAUI	-41.0508	-5.86491	55	101.475	0.541997	0.499	0.382	0.706	0.462	-0.814355	85.4146	84.8321	2.42372	0	540.655	0.0433679
2201101	220110	22	PIAUI	-43.9415	-10.1347	101	169.48	0.595927	0.554	0.442	0.722	0.532	-0.722998	78.949	73.9649	6.10699	0.0648204	806.798	0.0620345
2201150	220115	22	PIAUI	-45.2128	-7.85335	121	123.777	0.977566	0.564	0.446	0.751	0.537	-0.70144	80.0957	75.3084	5.81487	0.276571	949.29	0.0371993
2201176	220117	22	PIAUI	-42.105	-6.51887	48	62.4879	0.768145	0.577	0.471	0.777	0.526	-0.71424	79.6207	70.7492	1.70339	0	744.609	0.0418845
2201200	220120	22	PIAUI	-42.2953	-4.24309	538	637.629	0.843723	0.595	0.485	0.779	0.558	-0.656811	76.669	67.3282	2.90317	0.792254	1088.95	0.0245611
2201309	220130	22	PIAUI	-45.4778	-9.92125	38	47.1667	0.805651	0.557	0.423	0.73	0.56	-0.747439	75.9606	67.2716	3.34189	0	1078.39	0.0156133
2201408	220140	22	PIAUI	-42.5134	-5.81236	95	100.397	0.946245	0.612	0.514	0.729	0.611	-0.657168	73.089	56.5774	4.78555	0	1380.34	0.00833231
2201507	220150	22	PIAUI	-42.0752	-4.02041	295	383.465	0.769279	0.545	0.398	0.755	0.54	-0.736156	83.0183	72.9061	1.77782	0.145632	860.092	0.0306101
2201556	220155	22	PIAUI	-41.8714	-7.97219	44	56.6714	0.776403	0.576	0.519	0.709	0.52	-0.567048	75.1731	78.6512	11.9888	0	914.489	0.148404
2201572	220157	22	PIAUI	-40.9703	-7.37014	41	52.5181	0.78068	0.551	0.448	0.696	0.537	-0.695447	80.5712	78.8066	4.61626	0	822.66	0.0717124
2201606	220160	22	PIAUI	-42.3706	-5.4476	136	165.659	0.820958	0.557	0.394	0.78	0.561	-0.702806	82.6138	67.5624	3.11993	0.49712	1007.83	0.0334091
2201705	220170	22	PIAUI	-43.9544	-7.62862	76	82.4051	0.922271	0.612	0.507	0.758	0.596	-0.597037	73.9361	57.9662	4.58097	0.903709	1275.91	0.0232709
2201739	220173	22	PIAUI	-40.7966	-8.14567	86	83.0747	1.03521	0.489	0.342	0.702	0.486	-0.728352	85.0623	80.7832	1.89595	0	630.736	0.0604069
2201770	220177	22	PIAUI	-42.1253	-4.40901	57	89.7095	0.635377	0.575	0.46	0.772	0.534	-0.698406	79.5993	72.9652	0.492559	0	985.493	0.0311669
2201804	220180	22	PIAUI	-41.3223	-6.95484	81	84.1892	0.962117	0.632	0.532	0.773	0.614	-0.517394	70.8176	55.9713	4.29491	0.440651	1156.44	0.0847906
2201903	220190	22	PIAUI	-44.3605	-9.07095	275	290.647	0.946159	0.668	0.562	0.799	0.665	-0.382742	66.9793	53.0328	14.4711	1.86462	2019.4	0.054049
2201919	220191	22	PIAUI	-41.6452	-3.18986	61	79.0499	0.77166	0.532	0.372	0.77	0.526	-0.734826	84.6129	77.2752	5.08882	0.531856	877.67	0.0731347
2201929	220192	22	PIAUI	-42.8797	-9.16656	53	83.7133	0.633106	0.542	0.415	0.707	0.542	-0.674705	81.5633	63.6263	3.89079	0	905.779	0.0287441
2201945	220194	22	PIAUI	-42.1036	-4.48582	65	100.813	0.64475	0.56	0.434	0.729	0.555	-0.672897	81.1579	63.0305	3.07676	0	1078.83	0.0170266
2201960	220196	22	PIAUI	-41.7893	-4.13783	73	128.726	0.567084	0.577	0.446	0.752	0.572	-0.647719	80.1516	60.8326	2.85404	0.253368	1123.24	0.0422418
2201988	220198	22	PIAUI	-42.8303	-8.20706	37	60.6849	0.609702	0.515	0.354	0.725	0.531	-0.713364	85.7695	73.8738	6.18048	0.253125	735.207	0.0510354
2202000	220200	22	PIAUI	-41.8699	-3.17272	273	280.974	0.971616	0.565	0.452	0.735	0.544	-0.716762	79.0141	73.3816	4.4435	0.750431	950.579	0.0406781
2202026	220202	22	PIAUI	-41.1019	-5.31207	62	116.712	0.531213	0.574	0.46	0.78	0.527	-0.729017	79.3516	72.5855	4.1587	0.45942	891.832	0.0373722
2202059	220205	22	PIAUI	-42.3083	-4.47133	124	158.421	0.782715	0.583	0.476	0.769	0.54	-0.672789	78.3504	69.0695	1.04976	0.275588	944.158	0.0202313
2202075	220207	22	PIAUI	-42.3967	-6.79418	36	51.9243	0.693313	0.562	0.449	0.752	0.525	-0.82271	77.7622	73.5546	0.630876	0	832.948	-0.0290325
2202083	220208	22	PIAUI	-41.3472	-2.92923	75	107.825	0.695566	0.546	0.4	0.739	0.551	-0.779999	81.8514	79.1028	3.16323	0.501242	893.187	0.0511684
2202091	220209	22	PIAUI	-40.6374	-7.33156	66	82.1763	0.803147	0.588	0.486	0.744	0.561	-0.634688	79.5687	69.2279	3.857	0.138724	1071.11	0.0694321
2202109	220210	22	PIAUI	-41.8807	-7.65478	84	88.1575	0.952839	0.544	0.397	0.776	0.524	-0.734667	82.1478	71.7918	4.40692	0.218435	716.098	0.021617
2202117	220211	22	PIAUI	-41.832	-8.37448	64	63.6254	1.00589	0.537	0.385	0.762	0.528	-0.674838	83.0201	79.9412	10.0201	0.294781	808.889	0.0845767
2202133	220213	22	PIAUI	-41.0312	-7.13599	80	88.626	0.902667	0.56	0.446	0.721	0.545	-0.670155	81.6426	66.3551	4.95226	0	906.979	0.0434354
2202174	220217	22	PIAUI	-42.626	-3.80787	56	84.7392	0.660845	0.528	0.401	0.766	0.479	-0.839243	82.8661	81.7894	0.361635	0	685.37	-0.00549737
2202208	220220	22	PIAUI	-42.1667	-4.82911	707	726.306	0.973413	0.656	0.566	0.793	0.629	-0.492045	66.9179	54.5447	4.1217	1.24483	1542.53	0.0488273
2202251	220225	22	PIAUI	-43.7194	-7.69462	41	60.4972	0.677712	0.583	0.485	0.778	0.525	-0.77173	78.7812	71.4373	3.97091	0	820.56	0.0173241
2202307	220230	22	PIAUI	-42.944	-8.10823	298	311.692	0.956067	0.576	0.462	0.724	0.571	-0.643862	78.3732	66.4091	7.8421	0.887989	1007.39	0.0509274
2202406	220240	22	PIAUI	-41.9435	-4.45856	126	169.97	0.741296	0.583	0.465	0.773	0.552	-0.725828	80.303	66.1253	1.19714	0	964.568	0.0273064
2202455	220245	22	PIAUI	-41.8161	-8.49684	48	59.0099	0.813419	0.553	0.464	0.725	0.503	-0.755709	78.7913	79.0317	4.76008	0	630.335	0.0170121
2202505	220250	22	PIAUI	-43.3342	-9.27677	114	139.689	0.816092	0.552	0.409	0.771	0.533	-0.741297	81.4989	75.5535	4.80564	0.132189	831.993	0.0448919
2202539	220253	22	PIAUI	-41.8412	-3.47859	72	80.0905	0.898981	0.505	0.347	0.775	0.48	-0.781288	87.7175	83.2427	2.25402	0.215624	616.116	0.0531224
2202554	220255	22	PIAUI	-40.9903	-7.72865	48	67.3204	0.713004	0.541	0.426	0.715	0.52	-0.716401	80.5541	76.221	4.33735	0	900.588	0.0249122
2202604	220260	22	PIAUI	-41.5473	-5.32154	273	287.197	0.950564	0.587	0.473	0.754	0.566	-0.672355	77.7551	64.8849	3.85282	0.502058	1043.8	0.0347776
2202653	220265	22	PIAUI	-41.8827	-3.42694	56	68.8311	0.813582	0.488	0.329	0.708	0.498	-0.780671	88.6472	78.5047	1.5524	0	751.501	0.0414685
2202703	220270	22	PIAUI	-41.5568	-3.47045	320	364.26	0.87848	0.497	0.334	0.712	0.516	-0.712762	85.148	76.5012	3.63605	0.790207	761.09	0.0669081
2202711	220271	22	PIAUI	-41.979	-4.55382	74	72.6682	1.01833	0.555	0.399	0.78	0.55	-0.745381	83.4831	68.7365	3.83061	0.502981	888.165	0.0129597
2202729	220272	22	PIAUI	-41.4554	-3.60607	72	80.3434	0.896151	0.498	0.315	0.779	0.504	-0.690777	87.1771	77.4167	4.59443	0.203453	653.887	0.0989078
2202737	220273	22	PIAUI	-42.2073	-5.09131	62	62.8842	0.985939	0.565	0.453	0.732	0.543	-0.720547	78.8605	71.8236	4.64027	0.280876	994.95	0.00767025
2202752	220275	22	PIAUI	-43.796	-8.18757	92	86.5921	1.06245	0.628	0.55	0.778	0.578	-0.598568	69.4615	63.7917	9.68354	0.341225	1096.45	0.0334442
2202778	220277	22	PIAUI	-42.1771	-7.22366	81	111.531	0.726245	0.588	0.462	0.772	0.57	-0.720775	79.7173	63.0684	4.85546	0.240136	1137.55	-0.0223725
2202802	220280	22	PIAUI	-41.5966	-7.8827	52	71.7187	0.725051	0.589	0.482	0.759	0.559	-0.626684	77.3266	70.8833	7.47415	0.515396	1015.94	0.0515352
2202851	220285	22	PIAUI	-42.4704	-8.81637	47	77.6574	0.605216	0.546	0.433	0.725	0.518	-0.709633	78.8328	73.3629	5.42593	0	698.71	0.0491733
2202901	220290	22	PIAUI	-45.1633	-10.4409	309	348.287	0.887187	0.642	0.54	0.789	0.62	-0.536142	68.8975	60.1658	12.9261	1.33379	1387.52	0.0252098
2203008	220300	22	PIAUI	-45.186	-10.6478	54	114.424	0.471919	0.573	0.469	0.77	0.521	-0.756955	79.1654	77.6695	8.1793	0	802.16	0.0134246
2203107	220310	22	PIAUI	-44.2244	-8.82019	116	140.967	0.82288	0.566	0.434	0.713	0.586	-0.644112	78.5456	66.786	8.85546	0.63766	1257.68	0.0444925
2203206	220320	22	PIAUI	-44.3007	-10.0313	136	151.909	0.895271	0.607	0.527	0.741	0.574	-0.623376	72.0991	64.7982	7.19146	0.475562	1108.29	0.0199868
2203230	220323	22	PIAUI	-44.403	-9.01243	40	66.7319	0.599408	0.542	0.438	0.743	0.49	-0.800258	80.5926	78.318	4.61182	0	717.394	0.0103818
2203255	220325	22	PIAUI	-42.8322	-5.62045	48	61.6395	0.778718	0.555	0.438	0.762	0.512	-0.814817	80.1238	74.9013	3.53688	0	788.704	-0.0137584
2203271	220327	22	PIAUI	-40.9011	-7.8308	51	60.8981	0.837462	0.527	0.422	0.685	0.506	-0.694905	82.7782	79.2245	2.34363	0	823.996	0.0442861
2203305	220330	22	PIAUI	-42.6742	-5.35847	218	205.841	1.05907	0.618	0.515	0.781	0.588	-0.675139	72.1435	59.0517	6.26896	0	1137.77	0.0209618
2203354	220335	22	PIAUI	-42.4396	-9.3352	67	109.124	0.613971	0.561	0.436	0.718	0.563	-0.622292	78.5703	64.2017	5.44293	0.350707	998.355	0.0623299
2203404	220340	22	PIAUI	-41.6524	-6.9579	106	106.111	0.998957	0.601	0.488	0.762	0.583	-0.601218	75.6188	64.3629	11.944	0.323229	1088.63	0.0733204
2203420	220342	22	PIAUI	-41.2719	-4.25343	48	64.5789	0.743273	0.55	0.403	0.755	0.547	-0.688585	83.6567	72.1195	4.3877	0.307988	991.379	0.0703767
2203453	220345	22	PIAUI	-41.9769	-9.00807	90	150.793	0.596834	0.549	0.439	0.756	0.498	-0.698987	80.7479	77.1813	3.18883	0	683.704	0.0746475
2203503	220350	22	PIAUI	-42.1381	-6.20172	208	244.84	0.849523	0.58	0.45	0.758	0.573	-0.688604	79.6727	62.3245	4.53727	0	992.654	0.0422491
2203602	220360	22	PIAUI	-43.6648	-8.09646	50	77.3571	0.646347	0.595	0.462	0.742	0.616	-0.629992	76.8595	58.4961	5.86058	0.130211	1362.04	0.0340977
2203701	220370	22	PIAUI	-42.2354	-3.8956	519	548.939	0.94545	0.605	0.497	0.769	0.579	-0.624126	73.6856	61.0397	3.2562	0.27081	1158.71	0.0309552
2203750	220375	22	PIAUI	-42.7944	-9.47861	40	77.8692	0.513675	0.548	0.441	0.738	0.506	-0.745577	82.3087	73.7113	3.94957	0	724.902	0.0378281
2203800	220380	22	PIAUI	-42.9243	-7.79178	61	69.2734	0.880566	0.547	0.443	0.704	0.525	-0.722416	80.5846	76.145	4.66843	0	707.275	0.0309924
2203859	220385	22	PIAUI	-41.8003	-7.4668	30	43.9604	0.68243	0.538	0.391	0.753	0.53	-0.758405	82.1403	68.9045	4.40575	0	714.162	0.0248344
2203909	220390	22	PIAUI	-43.0206	-6.76967	926	846.331	1.09416	0.7	0.633	0.802	0.676	-0.299846	57.5786	43.5876	12.9691	2.90954	2090.12	0.0268425
2204006	220400	22	PIAUI	-42.2634	-6.39529	66	86.1642	0.765974	0.564	0.475	0.722	0.523	-0.727819	76.5058	75.7506	2.30755	0.415453	723.193	0.0108898
2204105	220410	22	PIAUI	-42.6911	-6.62334	38	76.8267	0.494613	0.577	0.45	0.756	0.565	-0.718645	77.1475	63.2103	1.88124	0.322603	970.001	-0.00126018
2204154	220415	22	PIAUI	-40.7956	-7.32787	44	45.0395	0.97692	0.553	0.425	0.701	0.567	-0.638409	82.7361	59.4216	2.84992	0.47024	1109.65	0.0568273
2204204	220420	22	PIAUI	-41.1362	-6.99417	113	139.782	0.808392	0.608	0.498	0.754	0.598	-0.552272	75.549	54.8426	7.31053	0.195336	1224.96	0.0793323
2204303	220430	22	PIAUI	-40.6172	-7.08841	148	170.492	0.868067	0.619	0.511	0.748	0.621	-0.501435	74.0461	56.3052	3.89454	1.16008	1457.67	0.0924594
2204352	220435	22	PIAUI	-41.3576	-7.15842	87	86.6774	1.00372	0.561	0.446	0.755	0.524	-0.678373	79.7576	73.8591	3.71842	0.426892	753.234	0.070413
2204402	220440	22	PIAUI	-45.3469	-9.83457	106	142.353	0.744619	0.548	0.38	0.753	0.574	-0.651322	79.7813	70.3564	8.37	1.75526	1156.46	0.0217784
2204501	220450	22	PIAUI	-43.5669	-6.78525	142	155.074	0.915686	0.65	0.542	0.794	0.639	-0.502802	70.0122	47.9544	7.79578	0.326976	1714.3	0.046163
2204550	220455	22	PIAUI	-43.6877	-9.39511	36	52.7533	0.682419	0.508	0.381	0.711	0.483	-0.79106	84.3169	80.2252	4.47475	0	680.3	0.0477506
2204600	220460	22	PIAUI	-42.5626	-5.98779	44	60.5324	0.726879	0.599	0.524	0.776	0.528	-0.66512	73.1125	74.9268	3.40232	0	753.69	0.0305846
2204659	220465	22	PIAUI	-41.8198	-2.85401	121	129.619	0.9335	0.563	0.472	0.708	0.534	-0.761471	74.9192	77.0113	2.61463	0.389771	954.408	0.0458706
2204709	220470	22	PIAUI	-41.7102	-6.66712	206	238.292	0.864478	0.624	0.56	0.772	0.562	-0.60411	72.7358	67.7455	6.65101	0.700581	983.662	0.0421411
2204808	220480	22	PIAUI	-41.7399	-6.82693	130	145.364	0.894302	0.63	0.583	0.765	0.56	-0.609451	69.5176	65.9673	4.68399	0	1025.22	0.0385844
2204907	220490	22	PIAUI	-41.6794	-7.73431	105	124.408	0.84399	0.582	0.41	0.767	0.628	-0.74581	82.0971	77.2393	4.82022	0	1204.08	0.0143728
2205003	220500	22	PIAUI	-41.48	-7.45128	170	198.583	0.856057	0.541	0.401	0.725	0.545	-0.687951	81.5357	66.0847	3.87947	0	853.239	0.0465728
2205102	220510	22	PIAUI	-43.0255	-7.60812	129	174.486	0.739305	0.583	0.46	0.727	0.594	-0.633641	78.9247	63.166	3.87791	0.199903	1258.8	0.0311908
2205151	220515	22	PIAUI	-41.2108	-7.93626	76	88.3504	0.860207	0.535	0.416	0.724	0.509	-0.63682	81.4143	74.8046	1.8959	0.167623	714.055	0.0779395
2205201	220520	22	PIAUI	-41.1465	-7.35315	220	269.381	0.816675	0.524	0.366	0.709	0.556	-0.69619	81.372	68.2318	5.40393	0.575784	992.295	0.0380337
2205250	220525	22	PIAUI	-42.634	-6.09658	39	70.4863	0.553293	0.593	0.55	0.711	0.532	-0.651239	72.4548	72.4144	3.50295	0.254514	830.978	0.0147754
2205276	220527	22	PIAUI	-41.8198	-4.77316	65	84.7112	0.767307	0.566	0.442	0.78	0.525	-0.700161	81.0148	67.4782	3.32184	0	799.271	0.0263915
2205300	220530	22	PIAUI	-43.5027	-7.08463	68	69.1159	0.983854	0.591	0.461	0.787	0.569	-0.736223	76.6207	65.0886	5.64302	0.227002	1056.61	-0.0257764
2205359	220535	22	PIAUI	-42.4178	-8.48913	24	47.1149	0.509389	0.561	0.46	0.752	0.51	-0.693032	76.8093	74.8128	6.04345	0.589378	740.301	0.0487744
2205409	220540	22	PIAUI	-42.1877	-3.5131	157	197.117	0.796472	0.522	0.384	0.765	0.485	-0.801712	84.2169	82.2724	1.52722	0.282531	665.308	0.0232123
2205458	220545	22	PIAUI	-42.4277	-3.48803	50	71.1422	0.702813	0.504	0.353	0.726	0.501	-0.828698	86.2118	81.5515	0.577025	0	722.93	0.0263693
2205508	220550	22	PIAUI	-42.5784	-4.76305	458	546.806	0.837567	0.618	0.512	0.781	0.591	-0.647206	72.7092	66.1329	4.71707	0.395884	1298.82	0.0130866
2205516	220551	22	PIAUI	-41.7026	-5.16137	43	69.9437	0.614775	0.57	0.47	0.753	0.522	-0.682571	78.2492	73.3131	2.58329	0.231539	815.413	0.0471255
2205524	220552	22	PIAUI	-44.2437	-10.3268	42	79.6745	0.527138	0.582	0.508	0.777	0.5	-0.683038	74.1643	77.7857	4.83454	0.356153	733.38	0.00472532
2205532	220553	22	PIAUI	-43.1331	-9.22202	67	68.6003	0.976671	0.555	0.435	0.767	0.511	-0.708029	80.3384	75.6162	5.96164	0	688.689	0.0754545
2205540	220554	22	PIAUI	-42.6274	-5.83658	34	43.5703	0.780346	0.597	0.488	0.776	0.561	-0.695762	76.6621	68.904	4.54654	0.502454	1036.58	0.0120289
2205557	220555	22	PIAUI	-42.6167	-4.50873	95	115.94	0.819385	0.55	0.425	0.728	0.538	-0.704575	80.5629	71.1895	1.65948	0.577982	957.486	0.00475618
2205565	220556	22	PIAUI	-41.5303	-8.48244	55	70.9471	0.775221	0.502	0.358	0.744	0.474	-0.749084	82.6845	81.8404	6.04888	0.217145	603.725	0.0732732
2205573	220557	22	PIAUI	-41.6055	-4.39275	61	94.7969	0.643474	0.529	0.4	0.743	0.499	-0.744588	82.9043	77.8353	3.06789	0	679.824	0.0843865
2205581	220558	22	PIAUI	-42.649	-5.41214	50	59.2325	0.844128	0.583	0.464	0.778	0.548	-0.72777	77.9211	66.5257	5.56486	0.317658	985.598	0.0127506
2205599	220559	22	PIAUI	-41.5824	-6.51535	56	80.8141	0.692943	0.541	0.421	0.745	0.504	-0.723836	82.4484	76.032	3.39655	0.209824	617.99	0.066279
2205607	220560	22	PIAUI	-43.931	-7.2666	69	89.8534	0.767912	0.584	0.48	0.738	0.563	-0.723298	76.0892	67.0898	2.27447	0.39122	893.252	-0.0119226
2205706	220570	22	PIAUI	-41.6646	-2.88157	361	405.249	0.890798	0.541	0.398	0.73	0.544	-0.712754	81.5208	74.46	5.44204	0.609954	975.947	0.0654142
2205805	220580	22	PIAUI	-42.3716	-3.46082	326	369.37	0.882572	0.545	0.42	0.7	0.55	-0.709581	80.7094	67.4822	2.27127	0.182617	1015.38	0.0384613
2205854	220585	22	PIAUI	-42.5051	-3.48421	73	99.1222	0.736458	0.563	0.489	0.772	0.472	-0.813266	78.0702	85.8264	0.632894	0	695.058	0.0121839
2205904	220590	22	PIAUI	-43.8755	-8.01136	54	81.8841	0.659462	0.573	0.466	0.758	0.534	-0.714205	75.5924	72.9983	4.43725	0	808.213	0.0532218
2205953	220595	22	PIAUI	-40.6629	-7.44356	128	105.467	1.21366	0.562	0.438	0.7	0.578	-0.648208	79.1802	62.2607	7.50735	0.191065	1117.25	0.0543054
2206001	220600	22	PIAUI	-43.8883	-7.1193	74	71.2333	1.03884	0.59	0.494	0.717	0.58	-0.658206	75.2718	59.4001	5.33873	0.189309	1094.22	0.0177901
2206050	220605	22	PIAUI	-41.1239	-7.46548	83	100.643	0.824695	0.525	0.386	0.73	0.514	-0.727715	84.4624	74.8107	3.89261	0	821.316	0.0521485
2206100	220610	22	PIAUI	-42.5586	-3.71103	110	146.362	0.751555	0.562	0.438	0.779	0.521	-0.74117	80.3471	75.1708	2.91598	0.120625	852.206	0.0311707
2206209	220620	22	PIAUI	-42.8932	-4.16822	356	441.376	0.806546	0.539	0.396	0.742	0.533	-0.769297	83.5695	77.2859	1.2009	0.503978	948.307	0.0258957
2206308	220630	22	PIAUI	-42.7358	-5.68224	22	17.7993	1.23601	0.623	0.533	0.782	0.579	-0.673969	73.1808	61.9587	6.39566	0	1236.91	0.00831053
2206357	220635	22	PIAUI	-41.448	-4.69995	64	103.307	0.619502	0.508	0.357	0.772	0.476	-0.711311	86.7336	79.3384	1.71955	0.302546	649.999	0.101037
2206407	220640	22	PIAUI	-42.6174	-5.55149	146	167.754	0.870313	0.615	0.524	0.781	0.568	-0.69128	73.8883	63.9016	5.17544	0.161111	1152.17	0.00574824
2206506	220650	22	PIAUI	-41.0329	-7.0035	105	121.505	0.864157	0.561	0.404	0.739	0.591	-0.591977	81.0301	58.1687	5.90662	0.232376	1217.13	0.0715017
2206605	220660	22	PIAUI	-45.2957	-9.75583	129	139.579	0.924204	0.578	0.474	0.768	0.531	-0.708676	76.9255	76.8061	7.47139	0.229888	978.85	0.0295108
2206654	220665	22	PIAUI	-43.9019	-9.71932	32	54.036	0.592193	0.542	0.435	0.774	0.472	-0.819676	81.8392	84.6882	4.8048	0	574.345	0.0323985
2206670	220667	22	PIAUI	-42.3091	-3.74226	63	91.664	0.687287	0.55	0.418	0.742	0.536	-0.732265	83.5212	70.4793	0.794664	0.202334	948.04	0.0312553
2206696	220669	22	PIAUI	-42.0968	-3.32386	69	118.398	0.582771	0.53	0.391	0.777	0.489	-0.858077	84.968	85.0413	0.780214	0	696.002	-0.00438067
2206704	220670	22	PIAUI	-42.6682	-6.96713	111	119.748	0.926942	0.576	0.51	0.707	0.531	-0.74458	76.0284	68.9514	3.10693	0.361233	780.918	0.00787281
2206720	220672	22	PIAUI	-42.814	-5.34692	124	121.988	1.01649	0.602	0.512	0.78	0.546	-0.777861	77.3622	71.0767	6.80278	0.26984	906.905	-0.00644723
2206753	220675	22	PIAUI	-42.1793	-4.62693	50	82.7152	0.604477	0.586	0.462	0.78	0.557	-0.640681	78.7299	67.9191	2.84618	0.260648	1216.25	0.0194532
2206803	220680	22	PIAUI	-42.624	-3.99123	89	109.83	0.810336	0.533	0.411	0.732	0.503	-0.78884	82.3823	77.1989	1.82916	0	799.978	0.0322585
2206902	220690	22	PIAUI	-41.9287	-6.44941	126	108.494	1.16136	0.562	0.418	0.775	0.547	-0.726421	82.1284	69.6537	2.96443	0.252317	811.791	0.020979
2206951	220695	22	PIAUI	-41.9345	-5.28606	46	56.4687	0.814608	0.528	0.392	0.702	0.536	-0.680757	83.5523	72.8875	1.21329	0.274558	888.022	0.0399048
2207009	220700	22	PIAUI	-42.1314	-7.01642	477	531.001	0.898287	0.634	0.547	0.753	0.619	-0.552523	70.6071	59.2962	7.63851	1.30281	1433.27	0.00992004
2207108	220710	22	PIAUI	-42.5786	-5.84716	24	40.3171	0.595277	0.576	0.477	0.746	0.537	-0.703761	76.4296	73.487	3.73787	0.337431	865.18	0.0115533
2207207	220720	22	PIAUI	-40.9059	-7.35471	117	108.763	1.07574	0.541	0.427	0.699	0.531	-0.702132	82.2039	72.2032	3.03659	0.428923	762.402	0.0488161
2207306	220730	22	PIAUI	-42.257	-7.77556	57	61.5663	0.925831	0.575	0.492	0.721	0.537	-0.688036	75.3471	71.3636	8.81909	0.211377	903.468	0.0418503
2207355	220735	22	PIAUI	-42.8169	-7.85252	21	58.6161	0.358259	0.559	0.427	0.732	0.56	-0.708037	82.1659	67.9359	4.22348	0	896.097	0.0509309
2207405	220740	22	PIAUI	-44.2326	-8.7295	58	71.9137	0.806518	0.557	0.431	0.704	0.57	-0.638306	81.4244	69.2397	14.1555	0	1128.47	0.0677014
2207504	220750	22	PIAUI	-43.0618	-5.9798	173	208.632	0.8292	0.562	0.443	0.776	0.515	-0.833989	79.6404	77.2147	3.1375	0.542204	718.638	-0.0309269
2207553	220755	22	PIAUI	-41.7014	-7.10147	47	70.5966	0.665749	0.509	0.348	0.731	0.519	-0.755519	85.2825	75.3992	3.75294	0.274207	730.946	0.0407015
2207603	220760	22	PIAUI	-44.6343	-10.2172	108	134.235	0.804552	0.575	0.464	0.777	0.526	-0.719125	77.6358	74.9438	5.03778	0.286986	887.253	0.018055
2207702	220770	22	PIAUI	-41.7782	-2.90336	2177	2137.81	1.01835	0.687	0.604	0.816	0.658	-0.37253	61.7758	52.3776	12.1696	2.03651	1850	0.0730125
2207751	220775	22	PIAUI	-42.4405	-5.85625	48	65.6991	0.730599	0.561	0.393	0.758	0.594	-0.700159	82.2799	56.5532	2.05219	0.266466	1563.06	-0.00596432
2207777	220777	22	PIAUI	-41.2523	-7.68076	68	103.798	0.655111	0.563	0.448	0.755	0.529	-0.711543	79.2872	71.7708	3.28681	0	804.004	0.037056
2207793	220779	22	PIAUI	-42.3889	-5.25109	41	60.8203	0.674113	0.514	0.376	0.742	0.488	-0.815868	85.1171	78.1912	1.88951	0	585.888	0.0277103
2207801	220780	22	PIAUI	-41.1471	-8.14144	298	286.366	1.04063	0.6	0.472	0.767	0.596	-0.616259	77.8012	65.3007	2.47997	0.409146	1222.07	0.0546984
2207850	220785	22	PIAUI	-43.2218	-7.96429	38	58.9782	0.644301	0.526	0.379	0.748	0.512	-0.674714	81.5064	72.2999	6.13452	0.435438	680.323	0.0420941
2207900	220790	22	PIAUI	-41.4586	-4.42706	472	575.307	0.820404	0.571	0.428	0.767	0.566	-0.678997	80.863	71.1573	5.24	0.100175	1036.23	0.0858458
2207934	220793	22	PIAUI	-42.2861	-8.06688	22	34.6923	0.634144	0.562	0.496	0.746	0.479	-0.76134	75.4694	84.1051	9.81782	0	548.256	0.0353899
2207959	220795	22	PIAUI	-42.0483	-8.07496	53	59.823	0.885946	0.554	0.425	0.77	0.52	-0.75001	82.5383	77.5351	5.60135	0	777.987	0.0438285
2208007	220800	22	PIAUI	-41.4688	-7.08137	1168	1095.6	1.06611	0.698	0.621	0.8	0.684	-0.270512	61.3075	41.8772	13.5276	2.31968	2098.3	0.0864029
2208106	220810	22	PIAUI	-41.4152	-6.24169	115	186.132	0.617827	0.566	0.423	0.774	0.553	-0.674343	80.7202	69.1699	1.80979	0.352408	1030.32	0.047179
2208205	220820	22	PIAUI	-40.6183	-6.83269	254	256.863	0.988853	0.564	0.44	0.758	0.538	-0.659182	78.4469	73.4776	3.04781	0.228169	825.88	0.0520506
2208304	220830	22	PIAUI	-41.709	-3.92929	394	415.637	0.947936	0.596	0.478	0.77	0.575	-0.589474	76.1051	65.6264	3.42368	0.82476	1063.98	0.0708718
2208403	220840	22	PIAUI	-41.7785	-4.27607	872	968.95	0.899914	0.635	0.533	0.775	0.621	-0.532939	71.8602	56.9007	6.36122	0.948512	1410	0.0611499
2208502	220850	22	PIAUI	-42.7109	-3.89142	151	147.501	1.02372	0.549	0.406	0.758	0.537	-0.770402	82.6474	76.9474	1.80801	0.359135	1005.68	0.0186348
2208551	220855	22	PIAUI	-44.1948	-6.97172	19	37.7941	0.502721	0.563	0.452	0.732	0.539	-0.801248	79.685	73.3658	5.96647	0	892.57	-0.0246541
2208601	220860	22	PIAUI	-42.2042	-5.6648	43	53.99	0.796441	0.565	0.448	0.764	0.527	-0.765732	78.5733	75.8212	2.55688	0	726.897	0.0458675
2208650	220865	22	PIAUI	-41.417	-8.58543	105	129.244	0.81241	0.515	0.368	0.758	0.49	-0.68186	83.0177	79.4003	3.75779	0	723.902	0.0853296
2208700	220870	22	PIAUI	-44.5812	-9.49345	103	115.939	0.888392	0.589	0.478	0.766	0.557	-0.719023	75.4583	70.1484	5.58456	0.569239	1039.01	-0.0036488
2208809	220880	22	PIAUI	-42.685	-6.24018	245	267.992	0.9142	0.591	0.498	0.714	0.582	-0.692828	75.405	65.0481	4.70345	0.391612	1118.38	-0.00177391
2208858	220885	22	PIAUI	-44.9525	-10.1287	40	58.1142	0.688295	0.541	0.431	0.761	0.483	-0.815116	77.9153	82.8648	1.71482	0.211916	612.783	0.000410075
2208874	220887	22	PIAUI	-42.714	-7.69058	42	64.1987	0.654214	0.52	0.368	0.758	0.505	-0.804762	86.1283	78.7283	5.39541	0.570533	636.116	-0.0133552
2208908	220890	22	PIAUI	-45.2456	-7.55803	63	90.9575	0.692625	0.601	0.485	0.787	0.568	-0.674466	76.4171	67.5265	4.27846	0.387377	1136.5	0.0390278
2209005	220900	22	PIAUI	-43.1402	-7.77086	68	103.262	0.658508	0.572	0.442	0.767	0.552	-0.654023	77.5478	66.3155	4.57532	0.197474	902.836	0.0391836
2209104	220910	22	PIAUI	-41.7619	-7.17763	79	100.512	0.785969	0.601	0.53	0.72	0.57	-0.583375	72.7997	63.1797	6.18615	0.862943	1091.18	0.0523805
2209153	220915	22	PIAUI	-41.9584	-5.80812	35	59.3017	0.590198	0.577	0.509	0.719	0.524	-0.751251	76.0392	70.4353	1.83311	0	794.607	-0.0241689
2209203	220920	22	PIAUI	-45.9206	-9.1068	88	82.052	1.07249	0.544	0.385	0.789	0.53	-0.793888	82.1651	78.7885	2.82867	0.470533	846.176	0.00377095
2209302	220930	22	PIAUI	-44.1296	-8.94462	71	80.6487	0.880358	0.588	0.49	0.768	0.539	-0.690655	76.9634	72.7026	7.50422	0.23683	887.401	0.0342974
2209351	220935	22	PIAUI	-41.5185	-6.94907	69	82.0727	0.840715	0.574	0.476	0.736	0.539	-0.664244	79.9763	67.1869	2.42213	0	836.656	0.0875301
2209377	220937	22	PIAUI	-42.2808	-6.80146	77	84.1275	0.915276	0.567	0.483	0.699	0.539	-0.769982	79.9558	70.1337	1.71125	0.415552	825.828	-0.0102806
2209401	220940	22	PIAUI	-41.2338	-6.98185	105	103.512	1.01438	0.584	0.473	0.704	0.597	-0.527967	75.8368	56.446	9.49506	0.239455	1182.12	0.100338
2209450	220945	22	PIAUI	-42.7112	-6.04672	29	29.0447	0.99846	0.619	0.582	0.776	0.524	-0.670123	69.074	75.4707	2.1665	0.267754	873.001	0.0117592
2209500	220950	22	PIAUI	-41.9182	-7.42234	66	60.0913	1.09833	0.613	0.546	0.776	0.543	-0.681882	73.0351	68.2683	5.16491	0	768.978	0.0181147
2209559	220955	22	PIAUI	-42.9991	-9.06256	51	68.6293	0.743118	0.596	0.514	0.771	0.533	-0.644277	74.9356	67.4522	4.17983	0	837.357	0.0669745
2209609	220960	22	PIAUI	-42.1135	-5.93287	39	59.1889	0.658903	0.61	0.52	0.742	0.587	-0.641705	73.3057	62.6156	4.44402	0	1055.19	0.0364374
2209658	220965	22	PIAUI	-41.6896	-8.23775	85	79.9954	1.06256	0.485	0.336	0.734	0.462	-0.778436	88.4289	83.9384	3.10572	0.140073	522.108	0.0989889
2209708	220970	22	PIAUI	-42.5385	-7.24398	90	101.91	0.883126	0.57	0.448	0.744	0.557	-0.735693	81.2128	71.0237	2.21791	0.411938	938.502	0.0148748
2209757	220975	22	PIAUI	-45.3014	-10.0299	33	39.891	0.827252	0.56	0.438	0.701	0.572	-0.726287	77.9266	75.8848	8.23351	0	943.113	0.028396
2209807	220980	22	PIAUI	-42.6988	-5.98967	51	71.929	0.709027	0.616	0.588	0.739	0.538	-0.612461	70.2791	70.6398	2.63228	0.276552	776.132	0.0629917
2209856	220985	22	PIAUI	-41.3461	-6.81893	60	75.3792	0.795971	0.559	0.446	0.726	0.539	-0.679614	80.4475	69.4939	5.32493	0	746.694	0.0752002
2209872	220987	22	PIAUI	-41.2563	-3.9386	65	79.9465	0.81304	0.515	0.351	0.753	0.516	-0.775284	85.7193	78.2335	4.27609	0.443599	735.586	0.0461675
2209906	220990	22	PIAUI	-41.8993	-5.5088	79	113.613	0.695333	0.582	0.478	0.757	0.545	-0.697694	77.9288	71.0575	1.52004	0.357166	836.089	0.0329429
2209955	220995	22	PIAUI	-41.8637	-6.91902	71	67.4097	1.05326	0.559	0.46	0.708	0.536	-0.798966	77.8192	70.4683	6.16058	0	861.837	-0.0465546
2209971	220997	22	PIAUI	-42.4531	-3.81317	95	105.481	0.900629	0.523	0.401	0.72	0.496	-0.782566	84.3437	80.1881	1.98122	0	665.207	0.0474985
2210003	221000	22	PIAUI	-42.2564	-8.34885	283	279.401	1.01288	0.645	0.567	0.769	0.615	-0.552102	68.9136	58.6924	9.08566	0.688649	1693.35	0.0233001
2210052	221005	22	PIAUI	-41.8301	-3.80572	54	77.6058	0.695819	0.565	0.44	0.775	0.529	-0.696082	80.9948	74.5049	1.43112	0.459744	883.968	0.0649681
2210102	221010	22	PIAUI	-42.5702	-7.49301	55	57.8309	0.951049	0.573	0.449	0.766	0.548	-0.762304	78.8507	71.0768	3.17262	0	855.723	0.0273593
2210201	221020	22	PIAUI	-41.4794	-6.87063	112	109.683	1.02112	0.552	0.423	0.7	0.569	-0.580225	81.2546	59.0266	4.23708	0	1022.76	0.108912
2210300	221030	22	PIAUI	-40.8369	-7.08532	117	95.7855	1.22149	0.594	0.455	0.775	0.593	-0.575716	78.3385	58.7438	3.26932	0.153741	1130.34	0.069938
2210359	221035	22	PIAUI	-42.5444	-9.172	59	75.7722	0.778646	0.595	0.499	0.753	0.56	-0.642694	76.1748	59.6845	3.96663	0	973.379	0.0417575
2210375	221037	22	PIAUI	-41.3228	-6.82814	26	41.5721	0.625416	0.554	0.433	0.757	0.52	-0.643709	79.5146	68.0976	1.55353	0	776.615	0.08318
2210383	221038	22	PIAUI	-42.1854	-5.8623	26	36.5214	0.71191	0.563	0.413	0.774	0.557	-0.708986	80.8807	68.4875	5.56978	0	856.005	0.0487207
2210391	221039	22	PIAUI	-42.3705	-7.58497	36	44.4173	0.810492	0.535	0.407	0.747	0.505	-0.823377	82.7903	79.1598	3.98457	0	715.36	-0.0442123
2210409	221040	22	PIAUI	-41.3198	-5.50066	219	282.657	0.774775	0.556	0.434	0.78	0.508	-0.725649	81.5144	77.8432	2.44822	0.0961113	671.89	0.0632623
2210508	221050	22	PIAUI	-42.7237	-5.91395	193	202.944	0.950999	0.595	0.492	0.776	0.553	-0.666679	76.046	69.6966	4.06629	0.750075	923.836	0.0178393
2210607	221060	22	PIAUI	-42.6923	-9.01536	397	454.823	0.87285	0.661	0.587	0.779	0.631	-0.488449	66.8684	55.357	8.75782	0.767326	1504.89	0.0481244
2210623	221062	22	PIAUI	-44.8333	-10.8167	39	50.9996	0.764709	0.536	0.394	0.77	0.508	-0.749282	83.3125	79.7381	7.07101	0	733.676	0.0269264
2210631	221063	22	PIAUI	-44.0677	-7.57739	32	61.7312	0.518372	0.562	0.467	0.736	0.516	-0.743799	80.7127	77.7536	2.66683	0	707.63	0.0440531
2210656	221065	22	PIAUI	-41.7276	-4.91169	106	162.539	0.65214	0.581	0.496	0.764	0.518	-0.700651	76.5391	74.6586	1.71401	0	751.413	0.0384883
2210706	221070	22	PIAUI	-40.8175	-7.59914	153	196.101	0.780197	0.575	0.44	0.771	0.56	-0.669494	79.6672	67.7905	3.21099	0.148405	1066.79	0.0245882
2210805	221080	22	PIAUI	-41.9109	-7.85796	187	185.78	1.00657	0.627	0.525	0.767	0.613	-0.556325	71.3338	59.145	10.3802	0.924058	1366.11	0.0208174
2210904	221090	22	PIAUI	-42.5047	-7.86494	66	71.767	0.919641	0.561	0.465	0.739	0.513	-0.735352	76.325	73.8594	6.27512	0.392062	706.019	0.00273261
2210938	221093	22	PIAUI	-41.3923	-7.01701	93	108.005	0.861065	0.586	0.476	0.749	0.563	-0.604243	76.6871	66.3338	4.18176	0.183378	1001.97	0.0778579
2210953	221095	22	PIAUI	-42.9097	-8.40043	24	40.2709	0.59596	0.501	0.36	0.685	0.509	-0.737124	82.9444	78.3772	5.57465	0	720.486	0.0433205
2210979	221097	22	PIAUI	-42.2839	-6.59635	30	41.1785	0.728533	0.579	0.499	0.704	0.553	-0.692304	74.7951	65.8203	3.26707	0	857.452	0.0167084
2211001	221100	22	PIAUI	-42.8053	-5.08634	12840	11562.2	1.11099	0.751	0.707	0.82	0.731	-0.0720912	50.5487	38.956	25.3898	4.18794	2905.87	0.0572614
2211100	221110	22	PIAUI	-42.8629	-4.58602	488	625.905	0.779635	0.577	0.453	0.781	0.542	-0.744696	78.097	72.9666	4.04981	0.25197	932.481	0.0221861
2211209	221120	22	PIAUI	-44.5603	-7.2295	293	281.261	1.04174	0.631	0.516	0.794	0.614	-0.596622	71.5743	55.7637	6.5539	0.213783	1441.58	0.0358866
2211308	221130	22	PIAUI	-41.7405	-6.3982	293	331.219	0.884599	0.647	0.566	0.773	0.62	-0.537787	66.7584	57.098	5.78533	0.794473	1311.68	0.0506378
2211357	221135	22	PIAUI	-42.9694	-9.23654	48	67.9414	0.706487	0.553	0.44	0.743	0.518	-0.705464	80.2715	72.4923	3.38384	0.579392	788.676	0.0206659
2211407	221140	22	PIAUI	-42.2531	-6.54295	73	70.2922	1.03852	0.571	0.474	0.708	0.554	-0.685647	77.592	65.7842	3.24349	0.415724	811.409	0.0410677
2211506	221150	22	PIAUI	-41.4797	-7.60285	45	50.333	0.894045	0.503	0.375	0.685	0.494	-0.766901	83.6594	78.3515	2.54365	0	585.158	0.0533969
2211605	221160	22	PIAUI	-40.9378	-7.14105	42	53.893	0.779319	0.565	0.471	0.685	0.559	-0.589997	75.4795	74.2882	7.7241	0	854.258	0.0889299
2211704	221170	22	PIAUI	-41.909	-7.23578	44	67.3446	0.653351	0.544	0.443	0.708	0.513	-0.725571	79.6486	77.5167	5.25928	0	773.593	0.0307744
2300101	230010	23	CEARA	-39.0475	-7.35698	105	158.205	0.663682	0.628	0.612	0.748	0.54	-0.678961	68.869	72.184	3.88964	0	919.284	0.0657168
2300150	230015	23	CEARA	-38.7056	-4.22314	215	212.626	1.01116	0.606	0.562	0.709	0.559	-0.651041	68.3053	66.7682	8.89206	0.736098	1009.84	0.0336313
2300200	230020	23	CEARA	-40.1182	-2.88531	749	800.879	0.935206	0.601	0.517	0.758	0.554	-0.696774	75.1672	75.9223	5.15089	0.763481	980.97	0.054143
2300309	230030	23	CEARA	-39.4557	-6.09276	690	866.356	0.796393	0.595	0.517	0.724	0.563	-0.669376	75.3891	68.8941	3.65055	0.370215	955.702	0.0683598
2300408	230040	23	CEARA	-40.1232	-6.5633	149	247.895	0.601042	0.569	0.474	0.749	0.518	-0.739147	79.0044	75.0881	2.42509	0	777.132	0.0493082
2300507	230050	23	CEARA	-40.5446	-3.58698	109	153.443	0.710352	0.6	0.524	0.751	0.549	-0.688712	74.2727	67.24	2.6332	0.202081	990.7	0.0416413
2300606	230060	23	CEARA	-39.7458	-6.9975	95	112.342	0.845625	0.602	0.515	0.774	0.547	-0.723326	75.5748	72.6953	5.62684	0.335921	810.934	0.052897
2300705	230070	23	CEARA	-38.2728	-5.52208	199	255.961	0.777449	0.601	0.499	0.774	0.563	-0.58003	75.7327	64.3216	6.22173	0.66747	1011.74	0.0736575
2300754	230075	23	CEARA	-39.8288	-3.36488	394	535.084	0.736298	0.606	0.582	0.761	0.503	-0.720318	70.7408	79.2925	3.89116	0.258397	761.404	0.0529612
2300804	230080	23	CEARA	-39.9824	-6.77969	100	114.926	0.870123	0.599	0.506	0.772	0.55	-0.702863	76.7541	70.1389	2.63238	0.428245	885.913	0.0590661
2300903	230090	23	CEARA	-39.4304	-3.94802	130	217.041	0.598949	0.618	0.593	0.741	0.536	-0.636575	69.4565	71.4419	4.29824	0.410846	808.3	0.0637641
2301000	230100	23	CEARA	-38.3898	-3.90619	1214	1048.64	1.15775	0.641	0.55	0.788	0.608	-0.53825	69.1057	57.6234	12.5676	1.59695	1362.07	0.0531322
2301109	230110	23	CEARA	-37.7728	-4.56707	880	1043.25	0.843469	0.655	0.624	0.742	0.607	-0.536629	63.9205	60.1192	9.40118	1.39737	1266.73	0.0543417
2301208	230120	23	CEARA	-38.8094	-4.37039	339	386.042	0.87813	0.615	0.556	0.759	0.55	-0.686758	70.7117	69.4248	5.30891	0.153797	932.212	0.0535372
2301257	230125	23	CEARA	-40.8311	-4.75194	133	170.329	0.780833	0.59	0.516	0.763	0.522	-0.692901	75.8398	74.7902	3.51555	0	701.618	0.0902896
2301307	230130	23	CEARA	-40.1374	-7.20618	290	291.757	0.993976	0.564	0.459	0.759	0.515	-0.753164	79.6426	76.404	2.46665	0	718.474	0.0671129
2301406	230140	23	CEARA	-39.0476	-4.41693	173	166.937	1.03632	0.622	0.587	0.775	0.53	-0.704012	71.0038	73.035	2.55546	0.692665	873.148	0.0243566
2301505	230150	23	CEARA	-40.1614	-6.31943	94	125.972	0.746189	0.618	0.564	0.74	0.565	-0.635769	72.1562	69.9011	4.20014	0.316453	960.337	0.0764728
2301604	230160	23	CEARA	-39.8713	-6.87261	262	365.44	0.716919	0.6	0.482	0.783	0.573	-0.640162	77.2448	67.826	6.7745	0.574517	996.607	0.0928714
2301703	230170	23	CEARA	-38.977	-6.94039	290	398.471	0.727756	0.605	0.521	0.764	0.557	-0.640683	74.4612	67.5589	4.4419	0.402305	930.47	0.0808347
2301802	230180	23	CEARA	-38.7201	-6.72716	72	100.337	0.717578	0.627	0.575	0.763	0.563	-0.581075	66.8316	63.0281	7.19271	0.168816	982.372	0.0554858
2301851	230185	23	CEARA	-38.9258	-5.31505	195	247.55	0.787706	0.606	0.53	0.779	0.54	-0.683046	74.0782	74.7055	5.33345	0.215909	851.477	0.0791681
2301901	230190	23	CEARA	-39.3023	-7.30717	933	780.823	1.19495	0.683	0.637	0.817	0.613	-0.4965	61.612	57.7467	9.83855	1.55396	1432.46	0.047695
2301950	230195	23	CEARA	-38.6385	-4.28876	341	284.273	1.19957	0.616	0.551	0.771	0.551	-0.670418	71.8445	70.0117	7.6505	0.716232	930.57	0.037923
2302008	230200	23	CEARA	-38.7799	-7.16821	272	357.73	0.760327	0.599	0.51	0.758	0.556	-0.64149	73.443	67.5557	7.36445	0.358285	925.096	0.085022
2302057	230205	23	CEARA	-41.1395	-3.00912	177	214.931	0.823511	0.571	0.505	0.72	0.512	-0.797308	77.7218	78.5623	3.92087	0.122422	769.722	0.0365942
2302107	230210	23	CEARA	-38.88	-4.33121	512	478.656	1.06967	0.619	0.548	0.753	0.574	-0.639767	69.3191	62.8582	7.78406	0.338946	1072.04	0.0448486
2302206	230220	23	CEARA	-38.1233	-4.17476	571	766.685	0.744717	0.638	0.571	0.778	0.585	-0.606446	70.118	64.7115	12.6558	0.997688	1123.4	0.0544457
2302305	230230	23	CEARA	-40.1668	-3.05511	351	455.553	0.770465	0.623	0.598	0.76	0.533	-0.675091	69.9978	75.162	3.10888	0.544214	904.495	0.0553539
2302404	230240	23	CEARA	-39.7333	-5.12574	687	839.259	0.818538	0.598	0.504	0.768	0.553	-0.684918	77.0252	71.6735	3.54118	0.426957	876.85	0.0603723
2302503	230250	23	CEARA	-38.9855	-7.49164	592	659.691	0.897369	0.647	0.592	0.768	0.596	-0.507216	64.7023	62.0172	6.51996	1.41974	1309.73	0.0787425
2302602	230260	23	CEARA	-40.8475	-2.90097	767	822.652	0.932333	0.62	0.578	0.729	0.565	-0.638832	70.0622	72.4848	5.58094	1.28253	1062.93	0.0454757
2302701	230270	23	CEARA	-40.379	-7.07338	389	406.914	0.95597	0.63	0.556	0.769	0.584	-0.619474	71.6401	66.3173	5.6446	0.556599	1031.86	0.0732708
2302800	230280	23	CEARA	-39.3103	-4.35534	1038	1107.8	0.93697	0.612	0.526	0.765	0.571	-0.664819	72.9063	71.0385	5.64401	0.650609	1020.7	0.0583998
2302909	230290	23	CEARA	-38.9018	-4.4599	214	247.539	0.864502	0.611	0.593	0.73	0.527	-0.71035	67.4718	76.1235	5.48665	0.364368	789.806	0.0404362
2303006	230300	23	CEARA	-39.193	-4.22496	263	300.282	0.875834	0.592	0.505	0.779	0.528	-0.715939	75.5666	74.6432	4.15711	0.396451	827.932	0.0471278
2303105	230310	23	CEARA	-40.4738	-3.95161	217	294.226	0.737509	0.596	0.526	0.749	0.537	-0.67935	74.234	72.4851	2.67927	0.505611	836.06	0.0655451
2303204	230320	23	CEARA	-39.2844	-7.04153	313	395.757	0.790867	0.578	0.483	0.73	0.549	-0.661119	77.624	69.4989	6.07773	0.910968	956.598	0.0653462
2303303	230330	23	CEARA	-39.4977	-6.53113	242	321.223	0.75335	0.597	0.519	0.751	0.546	-0.659868	74.6438	67.9752	2.53017	0.435995	845.633	0.0911182
2303402	230340	23	CEARA	-40.9356	-4.16399	214	248.288	0.861894	0.593	0.513	0.76	0.536	-0.672833	76.4418	74.4829	5.40221	0.307696	846.386	0.0971069
2303501	230350	23	CEARA	-38.2397	-4.13143	895	983.381	0.910099	0.646	0.578	0.793	0.587	-0.566293	68.0665	60.742	12.8707	1.34027	1150.43	0.0581162
2303600	230360	23	CEARA	-39.8795	-6.12756	144	295.575	0.487161	0.618	0.56	0.764	0.551	-0.643638	69.2176	72.0114	2.97736	0.120329	950.34	0.0601556
2303659	230365	23	CEARA	-40.2058	-4.65155	123	156.698	0.784939	0.609	0.587	0.717	0.537	-0.657366	71.7733	76.1648	3.39264	0.503111	897.48	0.0570123
2303709	230370	23	CEARA	-38.664	-3.73649	4933	4331.57	1.13908	0.682	0.632	0.808	0.62	-0.495839	60.7174	53.3014	14.4699	0.949136	1414	0.0563764
2303808	230380	23	CEARA	-39.0597	-6.60496	354	416.383	0.850162	0.627	0.553	0.753	0.592	-0.577451	70.1094	63.3108	4.31575	0.522505	1157.66	0.0770349
2303907	230390	23	CEARA	-41.2446	-3.0389	159	183.58	0.8661	0.586	0.536	0.716	0.524	-0.737169	74.4214	74.6456	2.81828	0.405319	890.587	0.0513423
2303931	230393	23	CEARA	-39.1375	-4.84252	133	187.967	0.70756	0.585	0.523	0.778	0.493	-0.739377	75.432	79.7956	1.69498	0.375529	653.588	0.048037
2303956	230395	23	CEARA	-38.5013	-4.30217	347	268.46	1.29259	0.604	0.522	0.742	0.57	-0.672183	73.3493	66.4559	10.8613	0.307107	1023.77	0.0538355
2304004	230400	23	CEARA	-40.657	-3.54949	310	319.999	0.96875	0.61	0.568	0.758	0.526	-0.665656	72.7242	74.8576	2.88042	0.143053	799.464	0.0865557
2304103	230410	23	CEARA	-40.6684	-5.17695	1093	1172.36	0.932279	0.644	0.55	0.787	0.618	-0.518396	69.5074	61.7609	6.63497	1.62227	1241.85	0.0867788
2304202	230420	23	CEARA	-39.4084	-7.23175	1938	1773.25	1.09297	0.713	0.673	0.822	0.655	-0.34946	57.0333	51.5354	12.9156	2.42245	1728.58	0.074654
2304236	230423	23	CEARA	-40.909	-4.41406	220	258.523	0.850977	0.59	0.544	0.76	0.497	-0.756466	75.1421	80.3618	4.51994	0.223882	576.433	0.0496822
2304251	230425	23	CEARA	-40.1713	-2.91671	312	328.105	0.950909	0.632	0.586	0.752	0.573	-0.574074	70.2857	68.4322	7.08653	1.48448	1022.37	0.0552502
2304269	230426	23	CEARA	-39.2615	-5.90896	128	161.141	0.794326	0.609	0.562	0.742	0.542	-0.628969	72.9675	65.2862	2.23472	0	777.793	0.0716509
2304277	230427	23	CEARA	-38.3473	-6.03133	83	112.344	0.738797	0.61	0.547	0.754	0.551	-0.618361	71.2653	66.602	2.3909	0.356053	962.57	0.0722295
2304285	230428	23	CEARA	-38.4451	-3.88697	866	599.811	1.44392	0.701	0.621	0.794	0.7	-0.219097	61.4882	50.6551	20.9967	5.01879	2198.34	0.0686637
2304301	230430	23	CEARA	-39.5708	-6.92711	250	306.341	0.81607	0.633	0.605	0.774	0.541	-0.691793	67.9256	70.9215	3.98649	0	832.498	0.0558335
2304350	230435	23	CEARA	-40.2588	-3.79896	276	314.489	0.877604	0.644	0.602	0.76	0.583	-0.589432	66.3553	60.8945	5.67905	0.798453	1108.66	0.0377617
2304400	230440	23	CEARA	-38.5899	-3.72381	39870	36287.4	1.10005	0.754	0.695	0.824	0.749	0.0230686	48.9889	35.0862	28.732	5.48406	2950.34	0.0972919
2304459	230445	23	CEARA	-37.799	-4.4498	177	226.946	0.779909	0.624	0.588	0.734	0.562	-0.637177	68.8162	68.2164	11.6122	0.666556	992.882	0.0606192
2304509	230450	23	CEARA	-40.8214	-3.76061	226	188.752	1.19736	0.604	0.536	0.746	0.551	-0.668416	73.5474	71.1175	2.07923	0.318529	887.29	0.0757861
2304608	230460	23	CEARA	-39.4535	-4.05104	86	90.7415	0.947745	0.568	0.449	0.744	0.548	-0.685085	80.3725	71.3253	3.9001	1.14111	1022.85	0.0632975
2304657	230465	23	CEARA	-40.7555	-4.04694	179	230.25	0.777402	0.57	0.477	0.755	0.514	-0.72509	79.9981	75.0068	1.04902	0.28941	672.498	0.0895178
2304707	230470	23	CEARA	-40.8299	-3.11895	577	735.438	0.784525	0.559	0.453	0.778	0.495	-0.796641	80.3666	82.6138	1.96409	0.374925	694.559	0.0490744
2304806	230480	23	CEARA	-39.2203	-6.88888	31	69.004	0.449244	0.585	0.526	0.715	0.533	-0.700382	73.9618	70.1267	4.05656	0	901.203	0.0602237
2304905	230490	23	CEARA	-40.3821	-3.91195	125	160.635	0.778152	0.633	0.598	0.724	0.585	-0.562871	67.2698	60.9685	1.54321	0.199488	1074.08	0.0907284
2304954	230495	23	CEARA	-38.6344	-4.04024	342	333.524	1.02542	0.617	0.56	0.768	0.546	-0.704069	69.9764	70.7957	5.48584	0.285329	939.505	0.059518
2305001	230500	23	CEARA	-40.7526	-4.16245	567	549.22	1.03238	0.609	0.528	0.776	0.552	-0.652331	75.7737	71.6892	5.73827	0.694666	922.279	0.0727103
2305100	230510	23	CEARA	-38.9406	-4.26205	78	58.1893	1.34046	0.637	0.61	0.736	0.576	-0.525819	65.9308	65.6245	7.79887	1.70048	1086.65	0.0728201
2305209	230520	23	CEARA	-40.4018	-4.408	280	318.953	0.87786	0.597	0.499	0.775	0.549	-0.666604	76.4274	68.3419	1.68942	0.379651	878.585	0.0688977
2305233	230523	23	CEARA	-38.4942	-4.09328	942	691.101	1.36316	0.658	0.61	0.788	0.594	-0.553906	62.1859	55.697	9.31028	0.480622	1205.97	0.0593814
2305266	230526	23	CEARA	-38.8217	-4.81865	153	194.423	0.786932	0.577	0.489	0.759	0.517	-0.697928	77.2864	76.7065	5.03318	0.817723	763.66	0.0610848
2305308	230530	23	CEARA	-40.8939	-3.93613	322	353.726	0.910299	0.608	0.525	0.767	0.559	-0.642961	74.2713	67.2789	5.32727	0.882637	992.329	0.0555169
2305332	230533	23	CEARA	-38.6409	-4.96917	166	176.068	0.942813	0.606	0.571	0.758	0.514	-0.666654	69.2422	76.5298	5.85708	0	710.782	0.0887483
2305357	230535	23	CEARA	-37.3536	-4.71555	250	283.321	0.882381	0.616	0.541	0.757	0.572	-0.581209	69.7792	64.7195	6.9351	0.639064	1040.43	0.0732395
2305407	230540	23	CEARA	-38.8631	-6.40303	946	1017.66	0.929559	0.606	0.536	0.731	0.568	-0.599667	71.4761	66.8372	4.17931	0.652391	1007.18	0.0736098
2305506	230550	23	CEARA	-39.2999	-6.36055	1412	1540.7	0.916427	0.677	0.599	0.808	0.642	-0.439149	64.6725	50.9641	8.3099	1.47518	1522.58	0.0891457
2305605	230560	23	CEARA	-40.3093	-5.39803	352	420.621	0.836839	0.632	0.592	0.759	0.561	-0.563458	70.9146	68.8577	5.13322	0.677472	904.692	0.0848634
2305654	230565	23	CEARA	-40.758	-4.90063	145	187.574	0.773019	0.579	0.506	0.766	0.502	-0.752975	77.8765	76.573	2.67329	0	578.464	0.0498447
2305704	230570	23	CEARA	-38.7159	-6.78836	145	197.499	0.734168	0.606	0.491	0.729	0.621	-0.582429	72.5615	65.0387	6.2441	0.773958	1259.59	0.0816446
2305803	230580	23	CEARA	-40.7187	-4.31343	510	614.622	0.829749	0.618	0.532	0.762	0.583	-0.60238	72.4929	66.7788	4.5364	1.05775	1111.76	0.0724183
2305902	230590	23	CEARA	-40.7157	-4.54379	636	594.625	1.0696	0.573	0.479	0.735	0.534	-0.710325	78.3435	74.6119	3.67976	0.552958	756.134	0.0631378
2306009	230600	23	CEARA	-38.3047	-5.80984	182	224.136	0.811995	0.652	0.632	0.733	0.597	-0.507097	66.9056	61.9394	3.39572	0.689052	1230.32	0.0821968
2306108	230610	23	CEARA	-39.7922	-3.74542	291	303.582	0.95855	0.605	0.557	0.755	0.526	-0.702122	70.9584	77.6956	3.74313	0.456058	831.854	0.0631981
2306207	230620	23	CEARA	-37.8216	-4.6834	97	118.837	0.816239	0.656	0.642	0.758	0.581	-0.563464	64.7268	59.7137	6.34683	0	982.611	0.0762064
2306256	230625	23	CEARA	-38.5264	-3.97046	638	473.717	1.34687	0.626	0.548	0.768	0.583	-0.660445	68.4566	64.9719	10.6481	0.301555	1077.54	0.0294314
2306306	230630	23	CEARA	-39.5835	-3.68567	691	656.743	1.05217	0.623	0.568	0.76	0.561	-0.63795	69.882	70.6189	5.28147	0.935097	974.883	0.0603843
2306405	230640	23	CEARA	-39.5835	-3.49944	1340	1574.98	0.850737	0.64	0.613	0.761	0.562	-0.618294	66.3991	70.0537	4.05741	0.939548	1046.03	0.0601653
2306504	230650	23	CEARA	-38.9207	-4.55474	243	273.299	0.889129	0.604	0.542	0.775	0.525	-0.723783	72.47	73.2535	5.19579	0.208437	836.457	0.0315912
2306553	230655	23	CEARA	-39.9157	-2.92335	457	479.741	0.95259	0.606	0.558	0.753	0.529	-0.697783	72.9263	78.1456	6.36739	0.491335	928.633	0.0555533
2306603	230660	23	CEARA	-39.6179	-4.52892	229	265.198	0.863495	0.562	0.463	0.747	0.514	-0.744254	79.4461	75.6713	3.48166	0.310453	805.85	0.0398965
2306702	230670	23	CEARA	-38.7625	-5.61089	258	285.49	0.9037	0.612	0.535	0.776	0.552	-0.641578	72.0239	71.6814	4.8695	0.115303	864.862	0.0697884
2306801	230680	23	CEARA	-38.4631	-5.4575	156	166.891	0.934738	0.618	0.559	0.735	0.575	-0.56964	70.7434	59.7629	5.48422	0.162802	1144.71	0.0756863
2306900	230690	23	CEARA	-38.623	-5.88646	478	565.382	0.845421	0.621	0.543	0.76	0.58	-0.59004	70.4064	64.2282	5.36781	0.946087	985.523	0.065984
2307007	230700	23	CEARA	-37.7824	-4.83956	519	492.162	1.05454	0.624	0.548	0.779	0.568	-0.586956	70.8193	62.5409	3.85759	0.453634	994.744	0.0855397
2307106	230710	23	CEARA	-39.2842	-7.58554	395	387.304	1.01987	0.614	0.542	0.779	0.547	-0.670933	72.347	70.3053	7.66876	0.316191	989.334	0.0592674
2307205	230720	23	CEARA	-39.0051	-7.69274	103	123.661	0.832916	0.651	0.634	0.776	0.562	-0.615849	65.1569	67.0722	6.86546	0.140471	940.548	0.0635275
2307254	230725	23	CEARA	-40.4387	-2.89968	245	223.05	1.09842	0.652	0.625	0.723	0.614	-0.534719	66.7623	61.4303	7.10352	0.989494	1253.48	0.0791409
2307304	230730	23	CEARA	-39.317	-7.21077	3819	3480.18	1.09748	0.694	0.642	0.81	0.644	-0.385092	60.7166	52.7052	12.2975	2.03451	1690.17	0.0782001
2307403	230740	23	CEARA	-39.5268	-6.52255	362	393.053	0.920985	0.598	0.511	0.772	0.541	-0.685984	75.4995	71.9262	3.1683	0.469349	822.299	0.0629062
2307502	230750	23	CEARA	-38.9673	-6.75475	390	518.542	0.752076	0.613	0.515	0.778	0.576	-0.622241	72.3503	69.9843	4.84803	0.604991	992.252	0.0914341
2307601	230760	23	CEARA	-38.0991	-5.15024	902	876.608	1.02897	0.682	0.623	0.804	0.633	-0.402119	63.5016	50.8829	6.83655	1.49708	1412.1	0.0909231
2307635	230763	23	CEARA	-39.5758	-4.85243	225	268.075	0.839306	0.61	0.545	0.778	0.536	-0.700835	72.9652	74.6714	3.6354	0.0909073	842.848	0.04117
2307650	230765	23	CEARA	-38.6244	-3.87696	3748	2845.27	1.31767	0.686	0.665	0.788	0.617	-0.482421	55.9196	49.6512	13.9633	0.578922	1391.74	0.0577129
2307700	230770	23	CEARA	-38.6859	-3.89187	1491	1573.67	0.947441	0.659	0.618	0.788	0.587	-0.564656	60.4791	60.4119	9.06271	0.831626	1255.21	0.0520545
2307809	230780	23	CEARA	-40.1516	-3.12071	318	313.73	1.01361	0.612	0.553	0.734	0.564	-0.62264	73.8971	71.9801	5.13155	1.50644	1128.76	0.0458926
2307908	230790	23	CEARA	-40.6994	-3.22501	143	138.54	1.03219	0.599	0.522	0.76	0.541	-0.711553	74.5075	75.0497	1.25811	0.315228	953.31	0.0649427
2308005	230800	23	CEARA	-40.3421	-3.52387	449	483.37	0.928885	0.616	0.554	0.778	0.541	-0.705005	71.7644	68.9755	2.88866	0.466973	912.502	0.0347015
2308104	230810	23	CEARA	-38.7728	-7.3874	509	637.64	0.798222	0.605	0.526	0.772	0.544	-0.657822	72.6256	72.5975	5.02558	0.498862	910.899	0.0711677
2308203	230820	23	CEARA	-40.4509	-3.53901	148	200.694	0.737428	0.618	0.554	0.761	0.559	-0.631685	69.9009	68.6117	3.86326	1.13905	1111.8	0.0462622
2308302	230830	23	CEARA	-38.9432	-7.31043	325	432.974	0.750595	0.628	0.569	0.777	0.561	-0.639454	68.987	67.3933	6.56024	0.493557	1017.47	0.0684211
2308351	230835	23	CEARA	-39.2036	-5.67956	210	231.36	0.907669	0.626	0.558	0.784	0.56	-0.574558	72.3533	66.0699	2.97504	0.278086	925.187	0.119457
2308377	230837	23	CEARA	-39.9701	-3.5686	135	180.866	0.746398	0.592	0.523	0.778	0.51	-0.737422	75.9549	82.9049	2.23639	0.512419	736.929	0.0558556
2308401	230840	23	CEARA	-39.1452	-7.24323	500	504.517	0.991045	0.622	0.552	0.754	0.579	-0.625201	71.9042	68.8707	7.3024	1.16069	1188.01	0.0517592
2308500	230850	23	CEARA	-39.6244	-5.747	562	696.765	0.806549	0.582	0.489	0.735	0.549	-0.677714	77.7781	69.7084	4.23812	0.579665	885.048	0.083874
2308609	230860	23	CEARA	-40.0701	-4.78309	224	265.508	0.843655	0.61	0.538	0.773	0.545	-0.631544	72.2667	71.2569	3.67994	0.337807	828.892	0.0637473
2308708	230870	23	CEARA	-38.3649	-5.09695	1015	1004.7	1.01025	0.61	0.525	0.758	0.569	-0.60081	71.8544	64.8844	6.7027	0.315258	995.432	0.0886252
2308807	230880	23	CEARA	-40.6836	-3.46636	109	116.678	0.934194	0.581	0.516	0.768	0.495	-0.712069	70.7868	79.6952	2.20139	0.496722	673.199	0.0535249
2308906	230890	23	CEARA	-40.1242	-3.22883	236	290.544	0.812253	0.588	0.511	0.76	0.524	-0.67788	76.6181	73.4768	2.46527	0.887094	829.524	0.0789501
2309003	230900	23	CEARA	-40.7453	-3.90603	238	230.741	1.03146	0.607	0.541	0.732	0.565	-0.670469	74.8972	70.8975	1.67378	0.628774	812.838	0.0782059
2309102	230910	23	CEARA	-38.9931	-4.29953	135	166.469	0.810953	0.607	0.534	0.759	0.551	-0.690103	74.1493	72.0822	3.09135	0.757343	957.729	0.0548223
2309201	230920	23	CEARA	-39.6795	-7.0841	204	202.073	1.00954	0.625	0.554	0.779	0.567	-0.655874	71.871	71.8931	5.44732	0.603183	1016.69	0.0707684
2309300	230930	23	CEARA	-40.5653	-4.70681	490	503.164	0.973833	0.614	0.524	0.754	0.585	-0.577535	73.0316	61.0144	6.14156	0.878464	1038.37	0.082488
2309409	230940	23	CEARA	-40.7748	-5.53386	405	432.535	0.936331	0.605	0.526	0.763	0.552	-0.678051	75.1088	71.4365	4.05761	0	916.358	0.0638237
2309458	230945	23	CEARA	-38.5985	-4.48507	323	374.834	0.861701	0.594	0.519	0.771	0.524	-0.717703	73.1972	74.6347	6.45872	0.505272	788.669	0.0272652
2309508	230950	23	CEARA	-38.9136	-6.2428	379	377.322	1.00445	0.636	0.557	0.793	0.582	-0.610562	70.6751	60.3663	3.39557	0.685387	1034.19	0.0758364
2309607	230960	23	CEARA	-38.467	-4.17054	964	826.677	1.16617	0.659	0.596	0.788	0.609	-0.534954	65.115	54.0343	13.6173	0.392496	1300.05	0.0603446
2309706	230970	23	CEARA	-38.6183	-3.98612	936	941.436	0.994224	0.675	0.652	0.779	0.605	-0.518392	57.554	55.8344	10.851	0.772133	1392.91	0.0494129
2309805	230980	23	CEARA	-38.9259	-4.22477	179	168.943	1.05953	0.635	0.58	0.773	0.571	-0.622675	68.2956	64.9584	4.00432	1.00684	1148.95	0.0383536
2309904	230990	23	CEARA	-40.6967	-3.97839	90	91.6938	0.981527	0.621	0.571	0.745	0.562	-0.64064	70.941	67.5134	2.34686	0.489169	974.718	0.077142
2310001	231000	23	CEARA	-37.9662	-4.74395	123	145.883	0.843135	0.638	0.628	0.723	0.572	-0.561991	64.3144	61.6302	5.2563	0	1082.45	0.0937461
2310100	231010	23	CEARA	-38.845	-4.14898	130	178.498	0.728288	0.622	0.551	0.742	0.59	-0.673649	70.8284	72.2667	4.80685	0.544123	1322.1	0.0397639
2310209	231020	23	CEARA	-39.0295	-3.41164	467	456.254	1.02356	0.637	0.581	0.746	0.597	-0.561452	67.747	65.104	10.1899	1.69651	1224.74	0.0618779
2310258	231025	23	CEARA	-39.1481	-3.4362	402	421.302	0.954179	0.634	0.602	0.738	0.574	-0.602463	67.4478	65.3243	8.26245	0.690679	1185.7	0.0552369
2310308	231030	23	CEARA	-40.6942	-6.21034	456	495.373	0.920506	0.57	0.46	0.764	0.526	-0.68709	80.2299	74.7485	3.96855	0	746.512	0.0915951
2310407	231040	23	CEARA	-39.2395	-4.09743	134	170.469	0.786059	0.583	0.518	0.741	0.515	-0.735529	75.92	77.7817	3.63798	0.142448	736.521	0.0579423
2310506	231050	23	CEARA	-39.7139	-5.45469	610	657.461	0.927797	0.603	0.521	0.779	0.541	-0.705608	75.1678	72.4242	2.3923	0.0641485	828.222	0.0560617
2310605	231060	23	CEARA	-39.0741	-7.82991	111	115.475	0.961247	0.646	0.626	0.761	0.566	-0.599077	65.8769	63.361	5.26127	0.472851	1020.81	0.0675072
2310704	231070	23	CEARA	-39.267	-3.79627	488	515.065	0.947445	0.629	0.604	0.734	0.562	-0.624058	67.7239	72.6437	5.30238	0.295598	979.473	0.0650048
2310803	231080	23	CEARA	-38.4591	-6.04508	207	247.394	0.83671	0.601	0.534	0.776	0.525	-0.677106	74.1943	74.6215	2.62716	0.280058	763.068	0.0866852
2310852	231085	23	CEARA	-38.3001	-4.0278	316	286.873	1.10154	0.636	0.588	0.754	0.581	-0.617051	67.6464	61.1002	10.6587	0.827905	1114.03	0.0426802
2310902	231090	23	CEARA	-39.4194	-5.80857	209	270.129	0.773687	0.6	0.523	0.779	0.53	-0.672962	74.2315	70.8728	3.51517	0	793.872	0.0858869
2310951	231095	23	CEARA	-40.6465	-4.24215	101	159.967	0.631367	0.591	0.526	0.769	0.51	-0.672887	75.0456	79.1664	2.08603	0.578029	737.745	0.102842
2311009	231100	23	CEARA	-40.9264	-4.74395	160	186.547	0.857683	0.581	0.5	0.746	0.527	-0.717373	77.1234	73.6995	3.43897	0.155403	783.386	0.0738202
2311108	231110	23	CEARA	-39.1153	-7.53575	204	231.365	0.881715	0.622	0.592	0.765	0.531	-0.67099	68.5511	74.7545	7.77785	0.213865	814.792	0.0436378
2311207	231120	23	CEARA	-40.0321	-7.09018	136	154.777	0.878677	0.562	0.441	0.759	0.529	-0.729049	78.7452	76.4353	2.91535	0.333163	780	0.0729072
2311231	231123	23	CEARA	-38.1579	-5.72167	73	96.7046	0.75487	0.604	0.538	0.754	0.544	-0.543039	72.5007	66.4624	5.85411	0.376129	881.701	0.109553
2311264	231126	23	CEARA	-40.7045	-5.84701	240	310.119	0.773877	0.594	0.518	0.774	0.524	-0.686585	76.8979	74.3746	1.52143	0	739.234	0.0695177
2311306	231130	23	CEARA	-39.0117	-4.9637	1180	1180.93	0.999214	0.659	0.624	0.775	0.592	-0.536582	64.1482	63.5076	7.9956	1.09482	1195.29	0.0672587
2311355	231135	23	CEARA	-39.2023	-6.25121	251	266.832	0.940662	0.591	0.52	0.725	0.548	-0.659429	75.2189	67.7873	2.45264	0.108087	799.19	0.0829955
2311405	231140	23	CEARA	-39.2944	-5.1984	1043	1104.92	0.943943	0.642	0.567	0.789	0.592	-0.589338	68.7466	63.6584	5.21976	0.950877	1188.8	0.0558428
2311504	231150	23	CEARA	-37.9905	-5.06873	359	289.988	1.23801	0.622	0.556	0.774	0.56	-0.620938	71.6369	64.9009	3.13772	0	914.447	0.078831
2311603	231160	23	CEARA	-38.7296	-4.22296	508	391.661	1.29709	0.626	0.577	0.75	0.567	-0.661112	69.3545	63.7875	6.5072	0.699155	1012.23	0.0363932
2311702	231170	23	CEARA	-40.5846	-4.14157	232	312.556	0.742248	0.601	0.509	0.761	0.56	-0.663857	76.4151	72.2308	3.25494	0.328946	909.366	0.0908976
2311801	231180	23	CEARA	-37.9754	-4.93974	1174	1037.77	1.13132	0.674	0.626	0.791	0.617	-0.428018	63.9239	50.5539	6.75475	1.37602	1394.21	0.0873888
2311900	231190	23	CEARA	-39.9046	-6.53643	192	257.879	0.744518	0.575	0.499	0.715	0.533	-0.679071	77.1733	73.0627	2.5355	0.317856	816.787	0.0816097
2311959	231195	23	CEARA	-40.4648	-7.28453	193	209.048	0.923228	0.54	0.434	0.732	0.497	-0.776073	83.2953	78.5742	3.0494	0	710.068	0.04198
2312007	231200	23	CEARA	-40.2095	-3.45978	315	429.314	0.7337	0.587	0.5	0.755	0.536	-0.728169	75.1657	80.8306	2.5187	0.706075	813.832	0.0521411
2312106	231210	23	CEARA	-39.738	-7.1809	224	244.479	0.916227	0.612	0.557	0.779	0.527	-0.707504	73.3986	74.6771	5.30852	0.243391	823.945	0.0512713
2312205	231220	23	CEARA	-40.1535	-4.33327	538	663.017	0.811409	0.616	0.553	0.775	0.546	-0.659678	72.0572	72.4978	3.36169	0.427255	891.43	0.0666828
2312304	231230	23	CEARA	-40.8645	-4.04473	677	644.235	1.05087	0.611	0.531	0.764	0.562	-0.606323	74.048	68.612	7.81273	0.854312	1001.97	0.0882709
2312403	231240	23	CEARA	-38.9721	-3.60563	676	621.471	1.08776	0.665	0.646	0.775	0.587	-0.547575	62.9608	61.4951	8.89031	1.21929	1184.61	0.0610752
2312502	231250	23	CEARA	-38.2719	-5.26863	161	149.72	1.07535	0.654	0.576	0.784	0.62	-0.500766	68.2029	49.4866	3.11754	0.433785	1349.95	0.0694221
2312601	231260	23	CEARA	-39.2416	-3.67301	166	187.289	0.886324	0.62	0.593	0.719	0.558	-0.672739	67.5391	67.6693	4.22934	0.184829	928.885	0.0696896
2312700	231270	23	CEARA	-39.3753	-5.58934	461	447.472	1.03024	0.619	0.537	0.77	0.574	-0.642995	71.4438	63.727	3.34705	0.3385	995.681	0.0749107
2312809	231280	23	CEARA	-40.4638	-3.35179	89	97.8901	0.90918	0.603	0.565	0.735	0.528	-0.708519	72.7658	72.6104	3.38307	0.494865	841.862	0.043319
2312908	231290	23	CEARA	-40.3487	-3.68804	2848	2529.79	1.12591	0.714	0.675	0.832	0.647	-0.356638	58.5471	52.8736	8.78591	2.67676	1701.43	0.0693245
2313005	231300	23	CEARA	-39.0082	-5.72635	267	309.192	0.863528	0.625	0.574	0.754	0.565	-0.568689	70.6558	65.7927	4.16713	0.755132	928.421	0.0903434
2313104	231310	23	CEARA	-38.1297	-5.2438	556	466.01	1.19314	0.645	0.547	0.791	0.62	-0.429202	70.6459	52.4929	5.7769	1.91787	1290.21	0.0979414
2313203	231320	23	CEARA	-40.3191	-4.83393	373	401.213	0.929672	0.58	0.476	0.779	0.526	-0.689812	76.7969	73.2228	4.32408	0.183189	792.777	0.0555713
2313252	231325	23	CEARA	-39.7585	-6.68259	95	144.992	0.655197	0.576	0.482	0.751	0.529	-0.68924	78.1376	70.2069	2.1333	0	818.5	0.102111
2313302	231330	23	CEARA	-40.2926	-6.003	803	899.908	0.892285	0.633	0.56	0.773	0.585	-0.565632	71.9713	66.3133	4.14005	0.928434	1091.53	0.101332
2313351	231335	23	CEARA	-39.5768	-3.98971	178	240.926	0.738801	0.584	0.52	0.742	0.517	-0.707987	75.1763	75.5145	3.49193	0.378676	861.625	0.0477081
2313401	231340	23	CEARA	-40.9917	-3.72267	971	921.494	1.05374	0.657	0.587	0.768	0.628	-0.512491	69.9674	63.1454	9.38383	1.30888	1469.8	0.0741196
2313500	231350	23	CEARA	-39.2722	-3.26442	548	714.476	0.766953	0.606	0.577	0.739	0.522	-0.703812	70.9307	76.4491	5.27323	0.505822	820.666	0.0519687
2313559	231355	23	CEARA	-39.4344	-3.5956	174	211.634	0.822163	0.606	0.576	0.76	0.508	-0.723771	70.353	77.3346	5.34385	0.467156	707.222	0.0543053
2313609	231360	23	CEARA	-40.9071	-3.84849	376	451.949	0.83193	0.648	0.594	0.769	0.595	-0.544071	68.1234	64.5845	8.71304	1.13575	1193.63	0.0733369
2313708	231370	23	CEARA	-38.7013	-6.64724	84	129.791	0.647184	0.591	0.497	0.778	0.535	-0.643215	74.2218	75.3022	5.18245	0.271584	763.362	0.112515
2313757	231375	23	CEARA	-39.3424	-3.67556	250	266.551	0.937902	0.587	0.524	0.751	0.514	-0.760787	72.6579	79.3713	5.71771	0.133378	800.425	0.0463724
2313807	231380	23	CEARA	-39.5082	-3.62302	287	266.72	1.07604	0.639	0.608	0.76	0.564	-0.675037	67.7018	72.6817	2.48213	0.253687	1022.92	0.058206
2313906	231390	23	CEARA	-40.5612	-3.31323	155	187.554	0.826422	0.566	0.485	0.745	0.503	-0.774032	78.866	78.9363	1.25184	0	682.446	0.037308
2313955	231395	23	CEARA	-40.479	-4.18282	261	269.731	0.967628	0.611	0.545	0.728	0.575	-0.615497	73.0219	67.0787	5.87125	0.781692	1065.89	0.0714225
2314003	231400	23	CEARA	-39.2989	-6.79185	464	645.863	0.718375	0.629	0.576	0.759	0.569	-0.616096	69.7616	64.2266	4.92076	0.334706	953.195	0.0935566
2314102	231410	23	CEARA	-41.0916	-3.56601	692	743.913	0.930201	0.571	0.475	0.753	0.521	-0.742318	78.3195	80.1288	3.30571	0.466101	812.55	0.0488007
2400109	240010	24	RIO GRANDE DO NORTE	-36.6437	-6.44209	156	188.052	0.829551	0.679	0.634	0.779	0.633	-0.410797	65.0977	49.7972	10.6697	1.57866	1455.05	0.12258
2400208	240020	24	RIO GRANDE DO NORTE	-36.9179	-5.57195	743	770.523	0.964271	0.661	0.568	0.795	0.641	-0.437745	67.175	52.9817	15.5821	1.09962	1646.17	0.0752902
2400307	240030	24	RIO GRANDE DO NORTE	-36.5091	-5.49873	162	161.04	1.00596	0.585	0.502	0.713	0.56	-0.649073	75.2436	67.9673	11.3484	0	984.784	0.0600907
2400406	240040	24	RIO GRANDE DO NORTE	-38.2908	-6.20472	44	44.57	0.987212	0.616	0.572	0.776	0.527	-0.63161	67.3347	74.9892	2.67136	0	798.149	0.0812187
2400505	240050	24	RIO GRANDE DO NORTE	-38.0193	-6.41714	165	227.263	0.726016	0.606	0.491	0.779	0.581	-0.568943	74.4952	63.87	6.17809	0.910539	1064.85	0.0853197
2400604	240060	24	RIO GRANDE DO NORTE	-37.7631	-6.15742	75	80.4042	0.932785	0.624	0.568	0.739	0.578	-0.552195	69.5286	64.1681	4.33897	0.541141	1072.87	0.106187
2400703	240070	24	RIO GRANDE DO NORTE	-36.7595	-5.29381	165	173.266	0.95229	0.672	0.585	0.8	0.647	-0.411587	65.8398	43.3933	13.4858	0.276246	1603.43	0.0933881
2400802	240080	24	RIO GRANDE DO NORTE	-36.6054	-5.66037	131	182.789	0.71666	0.624	0.53	0.756	0.606	-0.553721	69.3764	59.4493	11.6907	0.813663	1292.07	0.0550946
2400901	240090	24	RIO GRANDE DO NORTE	-37.8857	-6.216	108	113.478	0.951722	0.578	0.458	0.76	0.554	-0.622416	78.0665	68.1301	2.97244	0	891.147	0.0961976
2401008	240100	24	RIO GRANDE DO NORTE	-37.7978	-5.66377	450	541.07	0.83166	0.639	0.571	0.747	0.611	-0.497611	68.3601	58.6042	8.17453	0.286045	1290.61	0.0979042
2401107	240110	24	RIO GRANDE DO NORTE	-37.1313	-4.9529	434	389.45	1.11441	0.682	0.621	0.79	0.647	-0.440526	61.2925	43.5801	12.8339	0.633577	1783.01	0.0626103
2401206	240120	24	RIO GRANDE DO NORTE	-35.1606	-6.19371	166	180.473	0.919801	0.606	0.523	0.725	0.587	-0.647302	72.1178	64.1507	11.0247	0.264573	1181.15	0.0636886
2401305	240130	24	RIO GRANDE DO NORTE	-37.3089	-5.85811	129	147.751	0.873083	0.621	0.495	0.774	0.624	-0.574436	75.199	68.95	7.35314	0.447448	1754.83	0.0905773
2401404	240140	24	RIO GRANDE DO NORTE	-35.009	-6.36999	103	123.023	0.837236	0.609	0.534	0.718	0.59	-0.56242	71.7679	60.8117	17.6389	0.991362	1318.14	0.075266
2401453	240145	24	RIO GRANDE DO NORTE	-37.6182	-5.07662	406	321.909	1.26126	0.574	0.446	0.756	0.562	-0.652091	81.0669	65.066	6.36675	0.359191	1018.57	0.056316
2401503	240150	24	RIO GRANDE DO NORTE	-35.9268	-5.94813	45	65.8032	0.683853	0.566	0.442	0.726	0.564	-0.638174	78.9819	65.7334	7.71323	0.478093	940.016	0.0878502
2401602	240160	24	RIO GRANDE DO NORTE	-35.8217	-5.69238	36	77.5065	0.464471	0.582	0.494	0.737	0.542	-0.66251	74.746	68.5982	10.1573	0	1005.46	0.0663434
2401651	240165	24	RIO GRANDE DO NORTE	-36.4138	-5.98805	24	36.3926	0.659472	0.629	0.565	0.772	0.57	-0.522048	66.5458	66.0701	13.1508	0.614042	1081.38	0.0838939
2401701	240170	24	RIO GRANDE DO NORTE	-35.5888	-5.98632	126	139.885	0.900736	0.584	0.46	0.743	0.583	-0.694221	79.5911	66.2675	12.0253	0	1146.51	0.0553658
2401800	240180	24	RIO GRANDE DO NORTE	-35.3574	-6.19258	165	172.471	0.956683	0.592	0.492	0.722	0.585	-0.637727	76.7816	63.7586	9.0052	0.54554	1094.4	0.0713217
2401859	240185	24	RIO GRANDE DO NORTE	-36.0559	-5.06299	70	86.0797	0.813195	0.574	0.454	0.727	0.572	-0.749169	77.5173	66.6109	5.00907	0.323988	1119.49	0.0371678
2401909	240190	24	RIO GRANDE DO NORTE	-35.9998	-5.75909	30	51.262	0.585225	0.587	0.499	0.734	0.553	-0.680784	74.4517	69.109	14.9752	0	944.431	0.0316459
2402006	240200	24	RIO GRANDE DO NORTE	-37.0965	-6.45914	983	1014.97	0.96849	0.71	0.619	0.824	0.703	-0.210507	60.2361	35.412	17.56	2.21011	2270.22	0.12008
2402105	240210	24	RIO GRANDE DO NORTE	-36.1825	-6.24338	103	164.041	0.627879	0.626	0.584	0.758	0.554	-0.640938	69.5766	71.5029	6.10877	0.177624	963.269	0.0827114
2402204	240220	24	RIO GRANDE DO NORTE	-35.1285	-6.37493	420	398.716	1.05339	0.579	0.486	0.718	0.557	-0.668778	76.0244	67.334	9.53053	0.450921	1046.72	0.0657836
2402303	240230	24	RIO GRANDE DO NORTE	-37.5537	-5.79118	323	315.128	1.02498	0.638	0.556	0.786	0.594	-0.499886	69.2432	59.0298	10.4737	0.89266	1233.54	0.0971439
2402402	240240	24	RIO GRANDE DO NORTE	-36.5953	-6.56073	97	119.174	0.813929	0.659	0.577	0.796	0.624	-0.405138	67.6026	42.8154	6.24203	0.309695	1412.5	0.138696
2402501	240250	24	RIO GRANDE DO NORTE	-36.8346	-5.33979	118	141.397	0.834525	0.589	0.476	0.738	0.583	-0.608667	73.6651	67.9612	9.83409	0.47454	1153.95	0.056008
2402600	240260	24	RIO GRANDE DO NORTE	-35.4245	-5.64098	1194	938.197	1.27276	0.616	0.505	0.774	0.599	-0.583247	71.9982	60.8099	16.8839	1.02914	1303.36	0.0326816
2402709	240270	24	RIO GRANDE DO NORTE	-36.3457	-6.03483	110	167.468	0.656829	0.607	0.518	0.754	0.573	-0.569551	74.0985	63.6152	9.85368	0.364339	1045.49	0.0940845
2402808	240280	24	RIO GRANDE DO NORTE	-36.2148	-6.3834	57	84.2462	0.676583	0.587	0.476	0.778	0.545	-0.632408	77.7255	69.2065	4.31956	0.414299	849.568	0.0706607
2402907	240290	24	RIO GRANDE DO NORTE	-38.4403	-6.26011	74	73.3998	1.00818	0.578	0.471	0.748	0.549	-0.631227	79.328	69.556	4.68467	0.170949	937.834	0.122276
2403004	240300	24	RIO GRANDE DO NORTE	-36.7917	-6.41318	128	135.503	0.944628	0.654	0.621	0.748	0.602	-0.47661	66.9204	52.9674	9.13008	0.892157	1179.14	0.117845
2403103	240310	24	RIO GRANDE DO NORTE	-36.5162	-6.26467	526	692.711	0.759293	0.691	0.617	0.794	0.673	-0.343041	61.2824	47.6245	15.3501	1.67054	1740.53	0.111711
2403202	240320	24	RIO GRANDE DO NORTE	-38.3737	-6.09369	92	103.024	0.892997	0.621	0.566	0.747	0.567	-0.577367	71.285	62.3658	3.00482	0.454699	1087.28	0.0965022
2403251	240325	24	RIO GRANDE DO NORTE	-35.2592	-5.91037	2902	2797.43	1.03742	0.766	0.726	0.825	0.75	0.0128391	47.8335	30.1704	38.6265	2.69833	2937.86	0.114399
2403301	240330	24	RIO GRANDE DO NORTE	-38.3049	-6.11113	74	86.9953	0.850617	0.629	0.536	0.787	0.589	-0.514349	73.1998	56.7393	4.23276	0.30768	1182.52	0.138164
2403400	240340	24	RIO GRANDE DO NORTE	-36.7164	-6.94584	80	85.9325	0.930962	0.623	0.546	0.765	0.578	-0.569222	73.3098	66.2317	11.0338	0.832791	1035.22	0.105536
2403509	240350	24	RIO GRANDE DO NORTE	-35.3171	-6.33557	104	152.661	0.681236	0.558	0.423	0.748	0.549	-0.730053	79.695	73.1906	9.76344	0.379023	851.393	0.057226
2403608	240360	24	RIO GRANDE DO NORTE	-35.314	-5.70271	493	345.073	1.42875	0.66	0.555	0.808	0.64	-0.522203	67.4407	53.4067	17.1394	0.911317	1593.48	0.0381114
2403707	240370	24	RIO GRANDE DO NORTE	-37.6914	-5.60196	85	98.4462	0.863411	0.636	0.575	0.768	0.582	-0.524606	68.4017	59.4491	6.90514	0.196072	1025.58	0.0792931
2403756	240375	24	RIO GRANDE DO NORTE	-36.5325	-5.69602	35	44.9111	0.779316	0.597	0.519	0.727	0.565	-0.615224	68.0512	68.1786	10.5968	0.401176	935.049	0.0696693
2403806	240380	24	RIO GRANDE DO NORTE	-36.8141	-6.12695	124	150.231	0.825386	0.642	0.56	0.775	0.611	-0.474053	66.6745	51.6387	8.50238	0.448432	1422.75	0.105814
2403905	240390	24	RIO GRANDE DO NORTE	-38.1256	-6.0881	33	49.2477	0.670079	0.606	0.523	0.732	0.582	-0.536045	72.2972	60.1945	7.66935	0	1095.95	0.113127
2404002	240400	24	RIO GRANDE DO NORTE	-37.841	-6.15623	65	70.5705	0.921063	0.597	0.512	0.737	0.565	-0.561077	73.3669	64.1949	6.89513	0.775193	910.435	0.0976356
2404101	240410	24	RIO GRANDE DO NORTE	-36.2746	-5.09169	18	29.8364	0.603287	0.564	0.429	0.723	0.578	-0.763488	81.4299	69.7442	10.3579	0	1109.41	0.0552398
2404200	240420	24	RIO GRANDE DO NORTE	-35.2178	-6.25059	330	300.812	1.09704	0.638	0.537	0.783	0.619	-0.55949	71.4024	58.8885	15.5738	0.504377	1552.48	0.0669439
2404309	240430	24	RIO GRANDE DO NORTE	-37.5219	-5.45891	177	196.208	0.902098	0.592	0.485	0.759	0.564	-0.599591	73.8948	62.2936	5.78202	0	1036.22	0.0819986
2404408	240440	24	RIO GRANDE DO NORTE	-37.1575	-4.97551	135	146.794	0.91965	0.664	0.585	0.79	0.633	-0.507128	67.6313	49.7054	8.00664	0.299871	1487.81	0.0687989
2404507	240450	24	RIO GRANDE DO NORTE	-36.3181	-5.10736	222	159.905	1.38835	0.626	0.505	0.769	0.632	-0.554097	72.12	53.4734	16.2223	0.491101	1542.64	0.0426697
2404606	240460	24	RIO GRANDE DO NORTE	-35.5528	-5.81532	124	177.126	0.700053	0.55	0.418	0.766	0.521	-0.763587	82.5059	75.1303	8.81242	0.255879	796.956	0.0469785
2404705	240470	24	RIO GRANDE DO NORTE	-36.8529	-5.49715	170	187.575	0.906298	0.603	0.518	0.744	0.568	-0.614965	72.4578	64.6394	10.2628	0.287582	1055.49	0.063425
2404804	240480	24	RIO GRANDE DO NORTE	-37.1979	-6.81555	30	37.6643	0.796508	0.679	0.633	0.788	0.627	-0.437061	65.4589	38.9667	5.62625	0.218352	1459.71	0.142546
2404853	240485	24	RIO GRANDE DO NORTE	-36.8698	-5.64355	102	96.4642	1.05739	0.624	0.539	0.769	0.586	-0.591622	72.7863	57.8036	11.3062	0	1261.91	0.0535993
2404903	240490	24	RIO GRANDE DO NORTE	-37.9883	-5.83794	87	92.3927	0.941631	0.614	0.542	0.727	0.588	-0.543643	71.1461	63.3382	8.98397	0.513888	1117.4	0.100709
2405009	240500	24	RIO GRANDE DO NORTE	-36.2056	-6.42497	111	122.73	0.904417	0.604	0.509	0.773	0.559	-0.601402	74.7714	64.4882	6.13001	0	982.052	0.0864445
2405108	240510	24	RIO GRANDE DO NORTE	-36.1306	-5.35528	102	94.1322	1.08358	0.569	0.462	0.709	0.561	-0.693611	78.4842	73.4393	13.4479	0.172432	893.08	0.0639743
2405207	240520	24	RIO GRANDE DO NORTE	-37.4092	-6.01609	84	88.4349	0.94985	0.615	0.529	0.776	0.567	-0.664862	71.9059	67.5835	6.56376	0	992.175	0.061365
2405306	240530	24	RIO GRANDE DO NORTE	-35.6009	-6.1561	102	134.717	0.757133	0.574	0.481	0.771	0.511	-0.724124	78.4071	76.18	8.29032	0	716.172	0.0569974
2405405	240540	24	RIO GRANDE DO NORTE	-35.9459	-6.46057	63	81.439	0.773581	0.569	0.48	0.726	0.528	-0.703622	78.0651	74.1463	6.26857	0	758.194	0.080471
2405504	240550	24	RIO GRANDE DO NORTE	-35.97	-5.65263	32	42.5943	0.751272	0.565	0.437	0.74	0.557	-0.609839	78.1886	67.1956	9.94462	1.99256	958.586	0.0159682
2405603	240560	24	RIO GRANDE DO NORTE	-37.3492	-6.3801	190	207.657	0.914963	0.603	0.469	0.792	0.59	-0.538863	76.2281	58.4049	5.67607	0.634128	1204.92	0.129015
2405702	240570	24	RIO GRANDE DO NORTE	-36.7746	-6.58634	167	226.117	0.738542	0.663	0.584	0.772	0.647	-0.381418	66.3314	45.6434	9.22972	1.26518	1518.66	0.141951
2405801	240580	24	RIO GRANDE DO NORTE	-35.8168	-5.53842	461	452.248	1.01935	0.595	0.484	0.724	0.6	-0.6067	75.9264	62.6229	11.5377	0.409935	1328.1	0.0687756
2405900	240590	24	RIO GRANDE DO NORTE	-37.797	-6.27611	45	37.5366	1.19883	0.53	0.39	0.771	0.495	-0.649718	78.3291	80.3151	7.05008	0.328249	633.779	0.147627
2406007	240600	24	RIO GRANDE DO NORTE	-38.2844	-6.31269	98	104.171	0.94076	0.608	0.489	0.788	0.583	-0.565108	77.4586	58.2727	6.48934	0	1009.89	0.129826
2406106	240610	24	RIO GRANDE DO NORTE	-37.0202	-6.03342	227	283.61	0.80038	0.601	0.492	0.755	0.583	-0.596521	75.8579	57.8248	6.89014	0.20196	1068.93	0.0992257
2406155	240615	24	RIO GRANDE DO NORTE	-35.3278	-6.26917	42	55.5422	0.756178	0.595	0.492	0.775	0.552	-0.69958	76.803	67.509	5.76478	0.176813	903.362	0.0598232
2406205	240620	24	RIO GRANDE DO NORTE	-35.5998	-6.3915	69	88.3129	0.781308	0.601	0.507	0.739	0.58	-0.640114	75.5474	64.2739	5.99215	0	1090.52	0.0613528
2406304	240630	24	RIO GRANDE DO NORTE	-35.4335	-6.14974	88	100.274	0.877593	0.553	0.436	0.734	0.529	-0.691369	81.4158	73.0147	10.3625	0.81073	810.423	0.0645833
2406403	240640	24	RIO GRANDE DO NORTE	-35.8707	-5.99992	45	40.6138	1.108	0.589	0.458	0.789	0.566	-0.61684	76.9967	59.4875	9.86315	0	1082.28	0.0709747
2406502	240650	24	RIO GRANDE DO NORTE	-36.459	-6.09767	184	201.893	0.911369	0.585	0.483	0.764	0.542	-0.635196	77.6807	70.3535	8.76631	0	934.974	0.0713453
2406601	240660	24	RIO GRANDE DO NORTE	-35.4725	-6.12582	119	107.235	1.10971	0.582	0.464	0.771	0.551	-0.652507	77.2981	72.334	10.466	0.130591	957.878	0.0828984
2406700	240670	24	RIO GRANDE DO NORTE	-36.2427	-5.69883	131	168.758	0.776251	0.624	0.557	0.756	0.578	-0.601925	70.6931	65.8523	14.3518	0	1103.79	0.0870769
2406809	240680	24	RIO GRANDE DO NORTE	-36.1184	-6.15143	50	73.4859	0.680397	0.625	0.568	0.769	0.559	-0.619847	69.4527	63.5016	4.9038	0.185959	981.107	0.04985
2406908	240690	24	RIO GRANDE DO NORTE	-37.8156	-6.11692	60	56.979	1.05302	0.646	0.551	0.785	0.624	-0.41317	70.3915	59.6139	5.5047	2.10144	1528.27	0.1184
2407005	240700	24	RIO GRANDE DO NORTE	-38.3864	-6.41403	122	150.198	0.812252	0.608	0.531	0.776	0.545	-0.658858	73.3584	77.0598	8.9614	0	891.566	0.0956333
2407104	240710	24	RIO GRANDE DO NORTE	-35.3552	-5.85724	1246	972.385	1.2815	0.64	0.545	0.784	0.613	-0.53799	68.7251	56.9091	15.3839	0.597435	1418.4	0.0571218
2407203	240720	24	RIO GRANDE DO NORTE	-36.635	-5.11337	417	445.373	0.936284	0.665	0.572	0.792	0.65	-0.483	66.0409	44.2535	11.9522	1.05233	1649.4	0.0456858
2407252	240725	24	RIO GRANDE DO NORTE	-38.3235	-6.40376	64	58.7998	1.08844	0.617	0.529	0.774	0.573	-0.610352	74.9406	65.0967	5.05371	0.620427	1091.57	0.111392
2407302	240730	24	RIO GRANDE DO NORTE	-38.1666	-6.29355	107	139.251	0.768389	0.609	0.51	0.776	0.571	-0.582096	74.7743	63.0531	4.31466	0.517239	1093.41	0.107686
2407401	240740	24	RIO GRANDE DO NORTE	-37.9113	-6.09635	141	142.018	0.992835	0.622	0.538	0.772	0.58	-0.514945	70.8091	58.3508	3.15497	0.768959	1033.31	0.106297
2407500	240750	24	RIO GRANDE DO NORTE	-35.2621	-5.50546	124	144.338	0.859087	0.608	0.506	0.764	0.582	-0.611084	74.9496	65.2865	13.6793	1.61794	1239.11	0.0270109
2407609	240760	24	RIO GRANDE DO NORTE	-37.5121	-6.0765	71	63.2385	1.12274	0.644	0.565	0.779	0.608	-0.467528	68.6159	51.9912	5.39179	0.992599	1489.71	0.0849855
2407708	240770	24	RIO GRANDE DO NORTE	-35.2877	-6.48224	148	164.145	0.901635	0.557	0.447	0.7	0.553	-0.709245	79.1569	71.5292	7.04432	0.139582	927.478	0.0834597
2407807	240780	24	RIO GRANDE DO NORTE	-35.3321	-6.06788	261	296.732	0.879571	0.609	0.507	0.77	0.578	-0.632375	75.0774	66.6898	11.0599	0.509762	1109.42	0.0648905
2407906	240790	24	RIO GRANDE DO NORTE	-35.7866	-6.43947	26	33.0529	0.786615	0.598	0.509	0.752	0.56	-0.617735	73.4134	64.2333	5.85821	0.221897	986.059	0.0628034
2408003	240800	24	RIO GRANDE DO NORTE	-37.3569	-5.1938	4450	3773.14	1.17965	0.72	0.663	0.811	0.694	-0.205711	56.2068	36.5607	20.2832	1.78699	2278.15	0.0884066
2408102	240810	24	RIO GRANDE DO NORTE	-35.2523	-5.7509	12489	12352.4	1.0111	0.763	0.694	0.835	0.768	0.0687982	48.4466	31.0195	33.0651	4.72167	3297.95	0.10816
2408201	240820	24	RIO GRANDE DO NORTE	-35.2113	-6.09071	384	334.756	1.14712	0.622	0.518	0.773	0.601	-0.539757	72.3389	60.1021	18.0859	1.39186	1184.57	0.0496597
2408300	240830	24	RIO GRANDE DO NORTE	-35.4323	-6.48006	482	524.83	0.91838	0.629	0.537	0.788	0.589	-0.583215	72.7032	61.3711	13.8728	0.394107	1240.66	0.0880504
2408409	240840	24	RIO GRANDE DO NORTE	-37.7118	-5.95926	70	80.3157	0.871557	0.585	0.482	0.719	0.577	-0.591014	76.4477	62.9119	6.31319	0.372238	1011.52	0.106524
2408508	240850	24	RIO GRANDE DO NORTE	-36.9463	-6.69966	50	84.4627	0.591971	0.645	0.558	0.789	0.61	-0.420946	69.0666	48.3927	9.59234	0.738135	1282.37	0.152097
2408607	240860	24	RIO GRANDE DO NORTE	-38.3111	-6.48533	65	67.5791	0.961835	0.589	0.496	0.776	0.532	-0.64369	77.4013	72.4692	5.7578	0	815.296	0.102941
2408706	240870	24	RIO GRANDE DO NORTE	-37.1017	-5.77706	54	60.9854	0.885456	0.603	0.522	0.721	0.582	-0.606017	71.1144	59.7648	9.80261	0	1068.57	0.0732173
2408805	240880	24	RIO GRANDE DO NORTE	-35.845	-5.23078	66	67.8068	0.973354	0.549	0.424	0.719	0.543	-0.705612	81.443	70.754	10.6487	0	985.114	0.0700773
2408904	240890	24	RIO GRANDE DO NORTE	-36.6578	-6.68876	261	310.022	0.841862	0.676	0.617	0.802	0.625	-0.368343	64.2711	47.4573	13.1768	1.15898	1418.53	0.135012
2408953	240895	24	RIO GRANDE DO NORTE	-35.3849	-5.27156	128	132.949	0.962772	0.569	0.457	0.738	0.546	-0.716211	79.3808	69.803	10.3815	0.496729	942.232	0.0543788
2409100	240910	24	RIO GRANDE DO NORTE	-35.6474	-6.42912	134	169.811	0.789101	0.606	0.516	0.763	0.565	-0.623317	75.3182	67.6055	8.57157	0.178331	1034.17	0.085179
2409209	240920	24	RIO GRANDE DO NORTE	-35.3756	-6.27444	43	45.1233	0.952944	0.589	0.501	0.747	0.547	-0.657263	76.1845	72.3874	9.24854	0.725208	859.067	0.0613813
2409308	240930	24	RIO GRANDE DO NORTE	-37.6401	-6.10153	222	191.536	1.15906	0.618	0.513	0.768	0.599	-0.525474	71.6411	59.9525	8.44558	0.691128	1122.72	0.106504
2409332	240933	24	RIO GRANDE DO NORTE	-35.6904	-5.83852	54	70.2996	0.768137	0.59	0.477	0.779	0.554	-0.67731	76.0986	67.3056	11.209	0	935.091	0.0543688
2409407	240940	24	RIO GRANDE DO NORTE	-38.2033	-6.11473	373	429.55	0.868335	0.678	0.584	0.803	0.666	-0.321064	63.9433	45.6705	13.5054	1.26485	1774.11	0.120607
2409506	240950	24	RIO GRANDE DO NORTE	-35.876	-5.14939	55	49.148	1.11907	0.559	0.43	0.773	0.526	-0.732083	78.1179	72.2619	7.07954	0	877.136	0.0555929
2409605	240960	24	RIO GRANDE DO NORTE	-36.1031	-5.58191	16	41.2335	0.388031	0.558	0.435	0.752	0.53	-0.681317	78.935	76.9466	13.8375	0	847.815	0.064535
2409704	240970	24	RIO GRANDE DO NORTE	-36.3852	-5.524	76	112.036	0.678344	0.583	0.435	0.788	0.577	-0.641246	78.9166	65.2602	14.1557	0.152787	1089.54	0.072122
2409803	240980	24	RIO GRANDE DO NORTE	-35.2229	-6.43319	229	207.116	1.10567	0.568	0.442	0.738	0.562	-0.677835	79.3492	68.1195	11.112	0.161553	997.139	0.0795969
2409902	240990	24	RIO GRANDE DO NORTE	-36.7191	-5.25679	220	201.541	1.0916	0.631	0.526	0.753	0.633	-0.569204	70.7961	57.2114	7.5563	0.575122	1441.31	0.0379557
2410009	241000	24	RIO GRANDE DO NORTE	-38.0444	-6.26572	69	56.1157	1.22961	0.614	0.527	0.777	0.566	-0.604438	71.5971	66.9019	3.98417	0.313263	1008.54	0.0648438
2410108	241010	24	RIO GRANDE DO NORTE	-35.655	-5.61885	158	192.713	0.819862	0.587	0.471	0.766	0.562	-0.680878	76.1134	71.0436	7.72002	0.46982	1195.37	0.0665026
2410207	241020	24	RIO GRANDE DO NORTE	-37.9852	-6.02433	101	117.47	0.859792	0.621	0.547	0.754	0.581	-0.565097	72.1632	63.712	5.25051	0.479362	1099.82	0.0889423
2410256	241025	24	RIO GRANDE DO NORTE	-36.7805	-5.06967	66	73.4639	0.898399	0.59	0.504	0.732	0.558	-0.704905	76.727	71.3083	9.3627	0	966.007	0.0559055
2410306	241030	24	RIO GRANDE DO NORTE	-35.7056	-6.10491	130	125.026	1.03978	0.563	0.453	0.713	0.552	-0.675199	79.5799	72.2545	10.3957	0.483173	918.171	0.0675906
2410405	241040	24	RIO GRANDE DO NORTE	-35.5623	-5.46592	100	118.752	0.842085	0.567	0.456	0.774	0.516	-0.725777	78.6946	76.4969	10.849	0	796.537	0.052587
2410504	241050	24	RIO GRANDE DO NORTE	-38.2225	-6.1865	52	79.4149	0.654783	0.608	0.518	0.737	0.588	-0.479193	70.5696	57.5572	8.86163	0.227169	1100.9	0.14444
2410603	241060	24	RIO GRANDE DO NORTE	-37.716	-6.0783	37	54.7205	0.676159	0.654	0.607	0.789	0.583	-0.49255	67.0858	59.772	7.1138	0.266769	1101.06	0.119331
2410702	241070	24	RIO GRANDE DO NORTE	-37.9503	-5.9358	60	49.9762	1.20058	0.584	0.487	0.751	0.545	-0.638545	77.1012	70.6299	9.01501	0.633819	853.562	0.0640718
2410801	241080	24	RIO GRANDE DO NORTE	-38.3148	-6.26473	50	70.0599	0.71367	0.591	0.489	0.776	0.545	-0.614473	75.7929	65.0992	4.14494	0	813.998	0.113685
2410900	241090	24	RIO GRANDE DO NORTE	-35.8263	-5.81395	52	100.752	0.516111	0.592	0.481	0.767	0.561	-0.681433	75.3981	69.7048	10.9398	0.314603	985.31	0.0420751
2411007	241100	24	RIO GRANDE DO NORTE	-38.0629	-5.78799	75	70.6768	1.06117	0.604	0.519	0.758	0.561	-0.630693	74.1997	63.4844	5.89408	0.108062	986.937	0.0870235
2411056	241105	24	RIO GRANDE DO NORTE	-37.2513	-4.84144	71	54.7735	1.29625	0.635	0.53	0.769	0.627	-0.480853	71.0369	56.3114	12.38	1.60497	1253.13	0.0778955
2411106	241110	24	RIO GRANDE DO NORTE	-35.9355	-5.87943	33	57.7013	0.571906	0.605	0.517	0.78	0.548	-0.661283	73.5306	70.1763	10.6702	0	915.189	0.0379962
2411205	241120	24	RIO GRANDE DO NORTE	-36.0205	-6.23008	511	519.521	0.983595	0.635	0.564	0.761	0.597	-0.533077	67.7695	60.5652	9.24799	0.517642	1231.33	0.0893897
2411403	241140	24	RIO GRANDE DO NORTE	-36.6541	-5.95773	144	231.017	0.623312	0.591	0.482	0.767	0.559	-0.63328	75.3191	70.1365	7.89623	0.127856	975.868	0.0776234
2411429	241142	24	RIO GRANDE DO NORTE	-36.7369	-6.77015	22	42.2414	0.520813	0.642	0.58	0.767	0.595	-0.474091	70.2446	50.7163	9.60812	0	1257.16	0.128919
2411502	241150	24	RIO GRANDE DO NORTE	-35.4751	-6.30517	295	336.747	0.876015	0.62	0.512	0.782	0.595	-0.610583	73.9413	66.1409	11.0427	0.176805	1106.23	0.0997279
2411601	241160	24	RIO GRANDE DO NORTE	-36.0354	-5.0595	36	45.6661	0.788329	0.555	0.415	0.76	0.541	-0.753242	80.2967	75.9299	6.26489	0	869.079	0.0552548
2411700	241170	24	RIO GRANDE DO NORTE	-36.0869	-6.34448	25	56.2174	0.444698	0.595	0.525	0.763	0.526	-0.65005	73.2649	73.7993	5.56132	0	831.816	0.0696723
2411809	241180	24	RIO GRANDE DO NORTE	-37.1854	-6.38386	43	61.6314	0.697692	0.608	0.508	0.75	0.591	-0.516889	74.2083	57.4687	10.3704	0	1228.53	0.16147
2411908	241190	24	RIO GRANDE DO NORTE	-38.1693	-6.00064	69	64.4571	1.07048	0.628	0.547	0.779	0.581	-0.53499	71.219	56.6722	6.37206	0.288663	1074.61	0.12465
2412005	241200	24	RIO GRANDE DO NORTE	-35.3312	-5.78956	1479	1171.59	1.26252	0.661	0.564	0.829	0.619	-0.515708	64.3585	49.9504	16.3315	0.589854	1413.08	0.0480645
2412104	241210	24	RIO GRANDE DO NORTE	-37.2041	-6.71122	75	107.034	0.700708	0.655	0.581	0.779	0.62	-0.45146	65.1883	49.6692	9.62747	0.33328	1300.11	0.129809
2412203	241220	24	RIO GRANDE DO NORTE	-35.2403	-6.07047	735	565.202	1.30049	0.611	0.508	0.748	0.599	-0.596354	73.6448	64.2571	14.6484	0.677613	1220.11	0.080567
2412302	241230	24	RIO GRANDE DO NORTE	-35.7121	-6.31556	173	187.033	0.924965	0.615	0.522	0.789	0.564	-0.660629	73.1132	66.9339	7.4828	0	1003.37	0.0704624
2412401	241240	24	RIO GRANDE DO NORTE	-36.8833	-6.4488	65	69.3852	0.936798	0.694	0.647	0.815	0.634	-0.386001	62.0673	43.365	5.04141	1.07196	1532.79	0.125666
2412500	241250	24	RIO GRANDE DO NORTE	-38.4963	-6.21234	405	343.709	1.17835	0.606	0.518	0.747	0.574	-0.570128	74.8876	65.4111	3.97878	0.805422	1072.28	0.125129
2412559	241255	24	RIO GRANDE DO NORTE	-35.6413	-5.12286	68	119.069	0.571086	0.591	0.468	0.79	0.558	-0.684946	77.0949	67.188	9.58506	0	1010.54	0.0512607
2412609	241260	24	RIO GRANDE DO NORTE	-35.7644	-5.89982	199	236.104	0.842838	0.622	0.555	0.744	0.584	-0.566328	70.8443	59.3397	11.9811	0.347013	1125.2	0.0769312
2412708	241270	24	RIO GRANDE DO NORTE	-35.6403	-5.89798	66	97.074	0.679887	0.589	0.449	0.794	0.574	-0.689919	78.5058	65.0802	12.2994	0	1025.91	0.0445433
2412807	241280	24	RIO GRANDE DO NORTE	-36.8904	-5.80093	94	140.993	0.66669	0.611	0.493	0.787	0.588	-0.53991	74.9983	59.8817	9.49287	0.580333	1145.83	0.0985608
2412906	241290	24	RIO GRANDE DO NORTE	-36.0737	-5.97302	168	178.376	0.941828	0.585	0.461	0.77	0.565	-0.656772	77.0608	64.2663	4.85214	0.435632	937.385	0.0497186
2413003	241300	24	RIO GRANDE DO NORTE	-36.6887	-6.21496	87	101.841	0.85427	0.642	0.556	0.787	0.606	-0.485126	68.9543	59.9983	7.59051	0.330177	1157.55	0.130732
2413102	241310	24	RIO GRANDE DO NORTE	-35.6957	-6.03623	77	84.5945	0.910222	0.583	0.504	0.752	0.523	-0.718488	75.5718	73.8489	9.29278	0.350097	759.097	0.0423463
2413201	241320	24	RIO GRANDE DO NORTE	-35.1242	-6.15869	43	53.8798	0.79807	0.57	0.455	0.748	0.543	-0.760818	77.8784	72.3847	5.53144	0	899.872	0.0510408
2413300	241330	24	RIO GRANDE DO NORTE	-35.7035	-6.41537	61	88.0707	0.692619	0.582	0.482	0.741	0.551	-0.665201	75.0367	68.6054	6.32745	0.179532	913.009	0.059127
2413359	241335	24	RIO GRANDE DO NORTE	-37.0413	-5.16524	130	145.083	0.896032	0.614	0.521	0.773	0.574	-0.556943	73.2821	66.9307	20.8179	0.271885	1196.21	0.0576952
2413409	241340	24	RIO GRANDE DO NORTE	-37.395	-6.66398	94	124.361	0.755854	0.597	0.468	0.787	0.578	-0.60832	76.2317	57.7842	6.7164	0.542937	1160.06	0.0816404
2413508	241350	24	RIO GRANDE DO NORTE	-35.5013	-6.27709	75	99.6068	0.752955	0.592	0.502	0.757	0.547	-0.664635	77.3494	67.3321	11.9417	0.177123	942.019	0.0576975
2413557	241355	24	RIO GRANDE DO NORTE	-37.9616	-6.11413	59	80.8566	0.729682	0.598	0.492	0.782	0.555	-0.556317	76.5408	66.4611	1.9966	0.443182	867.159	0.13789
2413607	241360	24	RIO GRANDE DO NORTE	-37.9566	-5.77819	76	96.6178	0.786599	0.604	0.522	0.728	0.579	-0.56464	72.3519	62.8359	6.27592	0	1038.48	0.0880565
2413706	241370	24	RIO GRANDE DO NORTE	-35.9104	-6.10409	71	76.3796	0.929566	0.572	0.491	0.722	0.528	-0.643867	76.1976	72.0944	5.28099	0	818.875	0.11057
2413805	241380	24	RIO GRANDE DO NORTE	-38.0436	-5.92675	28	35.9202	0.779503	0.612	0.507	0.792	0.57	-0.607158	75.8144	67.4032	5.89255	0.250633	1007.74	0.113035
2413904	241390	24	RIO GRANDE DO NORTE	-35.5988	-5.61967	132	169.045	0.780846	0.569	0.435	0.778	0.544	-0.731045	78.5325	69.3104	8.09796	0	1027.43	0.0499063
2414001	241400	24	RIO GRANDE DO NORTE	-35.8002	-6.19736	213	207.074	1.02862	0.608	0.516	0.77	0.566	-0.621412	73.9166	67.8849	11.3876	0.382158	1070.68	0.0769295
2414100	241410	24	RIO GRANDE DO NORTE	-38.1793	-6.47754	118	162.33	0.726905	0.592	0.468	0.779	0.57	-0.572132	78.3927	61.001	8.93093	0.339738	1154.95	0.0940006
2414159	241415	24	RIO GRANDE DO NORTE	-36.7207	-6.14723	58	75.3475	0.769762	0.623	0.586	0.737	0.559	-0.565457	70.1562	67.8297	6.525	0.182145	931.518	0.0979063
2414209	241420	24	RIO GRANDE DO NORTE	-35.0926	-6.18807	150	153.852	0.974961	0.645	0.504	0.794	0.672	-0.528608	70.2992	52.9318	16.0915	0.816785	1704.6	0.0556571
2414308	241430	24	RIO GRANDE DO NORTE	-37.2713	-6.46329	34	39.1628	0.86817	0.64	0.591	0.723	0.614	-0.479205	65.2576	42.2302	11.3364	0.248797	1371.72	0.0871122
2414407	241440	24	RIO GRANDE DO NORTE	-35.4553	-5.20261	315	428.154	0.735689	0.572	0.466	0.716	0.562	-0.650178	77.9839	67.6711	11.1547	0.587043	1135.72	0.0629422
2414456	241445	24	RIO GRANDE DO NORTE	-37.1838	-5.86696	33	50.8151	0.649409	0.602	0.516	0.73	0.579	-0.631319	74.1374	58.2626	6.97349	0	1065.13	0.07763
2414506	241450	24	RIO GRANDE DO NORTE	-37.8133	-5.9899	210	173.34	1.21151	0.618	0.506	0.792	0.59	-0.555178	73.4145	62.736	6.11911	0	1099.98	0.123712
2414605	241460	24	RIO GRANDE DO NORTE	-37.2601	-5.6418	127	192.628	0.659288	0.596	0.516	0.758	0.542	-0.654394	73.8345	68.2036	7.0565	0	833.998	0.0771121
2414704	241470	24	RIO GRANDE DO NORTE	-35.3748	-6.3488	61	81.8804	0.744984	0.626	0.552	0.771	0.577	-0.622945	71.5859	63.1974	11.1582	0.433516	1016.9	0.0831884
2414753	241475	24	RIO GRANDE DO NORTE	-38.4912	-6.31942	33	55.2314	0.597481	0.555	0.473	0.722	0.501	-0.65956	80.5703	78.0693	3.92007	0	769.777	0.125785
2414803	241480	24	RIO GRANDE DO NORTE	-35.4281	-6.04561	175	155.049	1.12868	0.587	0.494	0.735	0.558	-0.637931	74.9734	65.5157	8.78072	0.147214	1152.88	0.0817206
2414902	241490	24	RIO GRANDE DO NORTE	-37.9474	-5.99186	21	24.4587	0.858591	0.592	0.502	0.747	0.552	-0.639707	74.0625	69.4658	9.27358	0	880.14	0.0493813
2415008	241500	24	RIO GRANDE DO NORTE	-35.0761	-6.31279	30	36.4991	0.821935	0.576	0.471	0.722	0.561	-0.669228	73.8728	73.4502	10.3307	0.275899	1086.33	0.0700057
2500106	250010	25	PARAIBA	-37.6422	-7.51107	136	138.984	0.978531	0.572	0.484	0.712	0.542	-0.68036	77.8848	71.6029	7.32442	0.212506	879.055	0.0708634
2500205	250020	25	PARAIBA	-38.1776	-7.09481	79	94.2898	0.837838	0.597	0.447	0.753	0.632	-0.609946	80.6108	63.7112	4.67947	0	1722.1	0.0931025
2500304	250030	25	PARAIBA	-35.6339	-7.03677	406	441.912	0.918723	0.582	0.43	0.797	0.576	-0.722801	79.761	71.3559	6.1906	0.748686	1026.59	0.0471249
2500403	250040	25	PARAIBA	-35.7595	-7.0578	301	296.781	1.01422	0.576	0.451	0.749	0.567	-0.682184	79.0193	67.3374	9.30017	0.196578	1017.4	0.0652215
2500502	250050	25	PARAIBA	-35.5455	-6.94814	204	195.598	1.04296	0.595	0.462	0.795	0.574	-0.705494	78.4501	68.0769	8.27211	0.44608	1123.5	0.0435637
2500536	250053	25	PARAIBA	-36.0606	-7.74148	92	79.1828	1.16187	0.578	0.458	0.765	0.55	-0.664551	79.2065	66.2515	8.73044	0	887.83	0.0884381
2500577	250057	25	PARAIBA	-36.0061	-6.90469	26	36.1723	0.718779	0.548	0.413	0.749	0.532	-0.699501	82.3339	70.6544	7.03059	0	836.426	0.073888
2500601	250060	25	PARAIBA	-34.912	-7.433	382	235.184	1.62434	0.582	0.465	0.778	0.544	-0.71347	77.4731	70.4317	11.8991	0.108727	877.342	0.0500244
2500700	250070	25	PARAIBA	-38.4455	-6.73443	241	324.01	0.743784	0.608	0.49	0.782	0.586	-0.54429	74.505	60.6077	4.22463	0.66147	1078.63	0.0955889
2500734	250073	25	PARAIBA	-37.0648	-7.56721	27	34.6116	0.780082	0.606	0.551	0.752	0.537	-0.599012	71.2267	72.7373	6.85727	0	728.028	0.114082
2500775	250077	25	PARAIBA	-38.0833	-6.7837	107	133.11	0.803839	0.578	0.456	0.747	0.567	-0.693739	78.7459	64.7302	4.52665	0	1007.79	0.0559988
2500809	250080	25	PARAIBA	-35.3833	-6.8517	245	280.859	0.872314	0.549	0.412	0.745	0.54	-0.733289	81.7615	70.8767	5.15074	0.104175	826.76	0.0686967
2500908	250090	25	PARAIBA	-35.7595	-6.82619	213	217.725	0.978297	0.548	0.407	0.712	0.569	-0.709871	82.561	64.9419	6.42303	0.453179	938.486	0.0621194
2501005	250100	25	PARAIBA	-35.736	-6.53145	204	272.412	0.748848	0.567	0.439	0.758	0.549	-0.663603	80.5215	68.7301	8.17575	0.229192	862.737	0.0705956
2501104	250110	25	PARAIBA	-35.7034	-6.96551	338	354.223	0.954196	0.594	0.467	0.756	0.593	-0.621498	76.9771	63.4661	12.5306	0.647339	1259.99	0.0618286
2501153	250115	25	PARAIBA	-36.9435	-7.1237	19	28.4698	0.667372	0.562	0.462	0.68	0.566	-0.573022	77.4635	64.3258	5.56233	0.433192	1231	0.0882819
2501203	250120	25	PARAIBA	-35.9228	-7.04996	85	104.589	0.8127	0.608	0.503	0.779	0.573	-0.627732	77.2378	61.4069	9.78249	0.337311	960.066	0.0909135
2501302	250130	25	PARAIBA	-35.7156	-7.54846	265	293.572	0.902665	0.548	0.411	0.745	0.537	-0.713234	82.557	72.9925	5.89994	0.19026	788.865	0.0853961
2501351	250135	25	PARAIBA	-36.7332	-7.07633	59	51.8864	1.1371	0.609	0.51	0.738	0.601	-0.64581	76.6603	63.5055	8.39731	0	1166.89	0.0655294
2501401	250140	25	PARAIBA	-34.9499	-6.67953	100	105.453	0.948284	0.581	0.495	0.731	0.541	-0.717959	75.6384	73.1826	6.96976	0.599729	929.267	0.0345406
2501500	250150	25	PARAIBA	-35.6316	-6.74964	273	329.35	0.828889	0.568	0.43	0.766	0.555	-0.658122	79.7444	72.3024	12.4341	0.720465	897.502	0.0715675
2501534	250153	25	PARAIBA	-36.253	-6.64241	48	63.7786	0.7526	0.558	0.459	0.718	0.526	-0.669048	79.5286	74.3125	5.60136	0.227723	674.098	0.0950438
2501575	250157	25	PARAIBA	-35.9963	-7.52283	118	137.23	0.859866	0.567	0.465	0.747	0.526	-0.638169	79.2205	69.5955	5.98531	0	726.346	0.124665
2501609	250160	25	PARAIBA	-36.0598	-6.72025	139	227.126	0.611976	0.562	0.434	0.753	0.542	-0.676944	80.6671	70.2317	7.45817	0	822.161	0.0745354
2501708	250170	25	PARAIBA	-36.3215	-7.75267	71	92.2003	0.770057	0.572	0.44	0.728	0.584	-0.585966	80.5449	57.2343	8.66543	0	1150.23	0.100218
2501807	250180	25	PARAIBA	-34.9292	-7.13228	1601	1413.98	1.13233	0.649	0.566	0.779	0.619	-0.524024	65.6847	51.3365	15.6786	0.515747	1444.53	0.0538785
2501906	250190	25	PARAIBA	-35.5363	-6.69404	270	281.287	0.95987	0.592	0.492	0.759	0.557	-0.690281	76.8903	67.1177	9.62551	0.391963	860.628	0.0790004
2502003	250200	25	PARAIBA	-37.5395	-6.18857	92	118.004	0.779628	0.578	0.451	0.779	0.55	-0.647017	78.0785	68.2834	8.01013	0.305735	1033.07	0.0684
2502052	250205	25	PARAIBA	-38.5489	-6.45355	39	43.2752	0.901208	0.558	0.462	0.716	0.526	-0.665627	80.228	71.6073	4.24594	0	793.28	0.0703984
2502102	250210	25	PARAIBA	-38.219	-7.42228	66	90.6268	0.728256	0.599	0.48	0.79	0.566	-0.620629	74.7192	59.657	4.49255	0.540793	1224.01	0.0708583
2502151	250215	25	PARAIBA	-36.2354	-7.25791	91	94.6622	0.961312	0.649	0.582	0.796	0.59	-0.463214	68.6344	54.375	12.7866	0.139816	1227.68	0.113322
2502201	250220	25	PARAIBA	-38.6551	-6.81796	48	38.2458	1.25504	0.597	0.477	0.762	0.584	-0.622127	77.292	63.1868	8.29784	0.286624	1067.13	0.0837274
2502300	250230	25	PARAIBA	-37.93	-6.44505	50	91.5182	0.546332	0.592	0.494	0.752	0.558	-0.588096	74.6182	62.6035	4.81536	0	926.447	0.0883091
2502409	250240	25	PARAIBA	-38.5165	-7.31076	138	154.38	0.893893	0.574	0.427	0.786	0.564	-0.631449	78.3108	65.3604	6.42027	0	1066.52	0.0874075
2502508	250250	25	PARAIBA	-36.1334	-7.48265	229	259.46	0.882592	0.607	0.496	0.763	0.592	-0.5243	73.0558	56.6192	7.0105	0.577674	1176.98	0.0967798
2502607	250260	25	PARAIBA	-38.1467	-7.17932	73	99.181	0.736022	0.61	0.496	0.794	0.575	-0.626568	76.2222	62.6389	3.89351	0	1059.24	0.0999818
2502706	250270	25	PARAIBA	-35.5994	-6.80431	56	76.8196	0.728976	0.558	0.426	0.75	0.544	-0.744511	81.4756	70.8021	8.68444	0.237256	900.496	0.0476424
2502805	250280	25	PARAIBA	-37.5002	-6.34771	207	198.085	1.04501	0.597	0.463	0.798	0.575	-0.586173	77.9724	59.3116	7.55956	0.419974	1132.57	0.0925222
2502904	250290	25	PARAIBA	-37.8237	-6.37618	88	103.186	0.852825	0.619	0.541	0.776	0.564	-0.597176	73.1861	64.5098	5.9134	0	957.878	0.109935
2503001	250300	25	PARAIBA	-34.9179	-7.51429	336	258.687	1.2989	0.602	0.509	0.757	0.565	-0.692657	74.6899	66.8556	11.6383	0.269494	1044.48	0.0401114
2503100	250310	25	PARAIBA	-36.2843	-7.49067	55	84.8907	0.647885	0.611	0.523	0.759	0.574	-0.532041	73.3286	59.809	8.56661	0.448165	967.978	0.108738
2503209	250320	25	PARAIBA	-34.8394	-6.96698	917	831.134	1.10334	0.748	0.651	0.822	0.782	0.0317601	56.0397	42.6154	28.6707	6.51233	3215.78	0.0960542
2503308	250330	25	PARAIBA	-38.6783	-6.92394	150	157.664	0.95139	0.587	0.453	0.766	0.583	-0.58244	79.2165	58.3019	5.90399	0.366078	1293.3	0.0796828
2503407	250340	25	PARAIBA	-37.1582	-7.12847	46	57.5603	0.799159	0.596	0.497	0.771	0.553	-0.629515	74.6633	66.1915	3.8974	0	944.794	0.062221
2503506	250350	25	PARAIBA	-35.7928	-6.64002	215	261.792	0.821251	0.564	0.419	0.777	0.551	-0.699413	82.8482	69.6355	5.59953	0.761316	907.185	0.0597677
2503555	250355	25	PARAIBA	-37.0604	-7.21236	101	85.7111	1.17838	0.523	0.425	0.672	0.501	-0.784559	84.1544	76.4476	4.23704	0	699.566	0.0361474
2503605	250360	25	PARAIBA	-35.4691	-6.61747	98	115.317	0.849826	0.592	0.488	0.733	0.58	-0.669265	77.1016	65.8318	7.29594	0.258842	1119.27	0.0593491
2503704	250370	25	PARAIBA	-38.5605	-6.89046	988	927.233	1.06556	0.679	0.574	0.815	0.668	-0.36517	65.4264	45.454	13.6041	1.63344	1800.05	0.0923455
2503753	250375	25	PARAIBA	-37.7992	-6.96269	33	47.0764	0.700985	0.55	0.413	0.773	0.521	-0.721783	81.874	76.5249	5.89767	0	769.789	0.0636259
2503803	250380	25	PARAIBA	-35.3424	-7.17175	89	90.6716	0.981564	0.568	0.451	0.723	0.562	-0.729029	78.9461	68.136	7.05765	0	920.635	0.0602421
2503902	250390	25	PARAIBA	-36.8316	-7.89124	91	95.827	0.949626	0.567	0.431	0.77	0.549	-0.66774	81.028	68.7061	5.60549	0.18381	805.315	0.0713106
2504009	250400	25	PARAIBA	-35.8839	-7.2215	6267	5798.22	1.08102	0.72	0.654	0.812	0.702	-0.166614	55.9655	41.765	24.3066	3.28829	2264.4	0.101658
2504033	250403	25	PARAIBA	-35.1677	-6.91084	102	75.4915	1.35116	0.533	0.4	0.728	0.52	-0.776112	83.6005	79.2913	11.855	0	736.208	0.0610234
2504074	250407	25	PARAIBA	-36.4955	-7.7311	52	68.6397	0.757575	0.585	0.485	0.71	0.58	-0.578833	78.907	60.0253	8.26091	0.263833	1041.17	0.0810977
2504108	250410	25	PARAIBA	-38.3442	-7.03965	29	36.1133	0.803027	0.603	0.543	0.765	0.529	-0.611573	74.6196	72.2603	5.85197	0	901.157	0.155408
2504157	250415	25	PARAIBA	-35.8163	-6.78376	89	108.693	0.818812	0.514	0.379	0.73	0.492	-0.74757	86.4832	78.4239	4.92493	0	592.998	0.0824467
2504207	250420	25	PARAIBA	-37.6107	-7.12521	67	72.4457	0.924829	0.574	0.455	0.753	0.553	-0.695428	79.8071	67.1783	6.31439	0.151306	970.488	0.0618183
2504306	250430	25	PARAIBA	-37.7485	-6.34675	420	448.704	0.936019	0.64	0.539	0.787	0.617	-0.45526	71.0301	53.1933	10.5211	1.35964	1385.5	0.0855274
2504355	250435	25	PARAIBA	-36.0207	-7.41962	58	71.4575	0.811667	0.623	0.502	0.782	0.617	-0.480434	73.0678	58.8233	7.49397	0.23553	1575.45	0.122481
2504405	250440	25	PARAIBA	-38.5092	-7.56023	236	289.073	0.816389	0.592	0.476	0.754	0.577	-0.6491	74.8787	66.9177	8.2693	0.276974	1022.21	0.0673798
2504504	250450	25	PARAIBA	-37.604	-6.91231	116	113.486	1.02215	0.594	0.476	0.769	0.573	-0.59676	77.6426	61.7113	4.16681	0.797715	1050.44	0.100616
2504603	250460	25	PARAIBA	-34.9072	-7.26357	433	291.692	1.48451	0.618	0.5	0.797	0.591	-0.615463	73.5116	63.4821	14.4537	0.744082	1230.14	0.0332684
2504702	250470	25	PARAIBA	-36.6615	-7.79257	95	76.6153	1.23997	0.581	0.477	0.731	0.562	-0.611816	77.1505	65.6937	5.38763	1.14715	874.86	0.0762192
2504801	250480	25	PARAIBA	-37.9455	-7.01692	270	241.289	1.119	0.592	0.452	0.794	0.578	-0.608718	77.6405	64.3444	6.35377	0.792503	1047.43	0.0898602
2504850	250485	25	PARAIBA	-36.6048	-7.6288	19	32.1819	0.590391	0.641	0.567	0.794	0.586	-0.551934	71.0348	57.8384	7.50264	0	930.733	0.0853994
2504900	250490	25	PARAIBA	-35.0915	-7.14134	244	221.564	1.10127	0.552	0.408	0.778	0.531	-0.736588	82.5719	72.763	7.22226	0.265999	913.715	0.0559206
2505006	250500	25	PARAIBA	-36.3479	-6.86236	87	101.831	0.85435	0.566	0.448	0.742	0.545	-0.645459	79.514	69.5266	6.55628	0.546088	824.219	0.0850522
2505105	250510	25	PARAIBA	-36.1532	-6.48556	247	326.93	0.755493	0.591	0.47	0.766	0.574	-0.588017	76.749	62.3575	7.01887	0.401151	1042.77	0.0940187
2505204	250520	25	PARAIBA	-35.5257	-6.89581	94	100.849	0.932085	0.57	0.45	0.732	0.563	-0.721001	80.6938	67.0556	9.15694	0.457629	1068.87	0.0486981
2505238	250523	25	PARAIBA	-35.2528	-6.91416	95	98.2289	0.967128	0.524	0.398	0.683	0.529	-0.707652	83.0179	74.3779	6.79153	0.339471	781.283	0.0848274
2505279	250527	25	PARAIBA	-35.2671	-6.71743	67	78.4958	0.853545	0.529	0.392	0.715	0.528	-0.761413	84.4715	73.1229	6.05925	0.121118	808.785	0.0573944
2505303	250530	25	PARAIBA	-38.2004	-7.53809	25	38.4801	0.649683	0.606	0.491	0.739	0.613	-0.559807	75.8931	63.1703	3.11665	1.19865	1870.29	0.0656238
2505352	250535	25	PARAIBA	-35.9099	-6.6319	46	71.8681	0.640056	0.521	0.391	0.72	0.503	-0.710091	85.6287	77.8179	6.2072	0	679.878	0.0880884
2505402	250540	25	PARAIBA	-37.0922	-7.29145	145	123.57	1.17343	0.58	0.49	0.724	0.551	-0.654593	76.911	70.7235	8.26104	0.214498	856.309	0.0543335
2505501	250550	25	PARAIBA	-37.5679	-6.74069	41	51.1542	0.801496	0.566	0.424	0.773	0.554	-0.641779	81.2922	65.5455	4.04556	0	1044.44	0.0993206
2505600	250560	25	PARAIBA	-38.265	-7.42358	70	100.047	0.699666	0.593	0.496	0.748	0.562	-0.686621	73.7377	70.4227	4.44782	0.26718	1022.13	0.045511
2505709	250570	25	PARAIBA	-35.6225	-6.60212	116	158.962	0.729724	0.545	0.447	0.69	0.524	-0.668128	79.3454	73.028	8.70557	0.442739	735.465	0.0874068
2505808	250580	25	PARAIBA	-35.4182	-6.68813	63	59.5764	1.05747	0.603	0.488	0.795	0.565	-0.686785	76.4078	66.9427	5.78481	0	956.934	0.0910319
2505907	250590	25	PARAIBA	-37.7146	-7.10799	41	48.1782	0.851006	0.595	0.492	0.773	0.554	-0.690254	76.2555	71.52	4.81911	0	1039.71	0.0719438
2506004	250600	25	PARAIBA	-35.8586	-7.02069	518	472.446	1.09644	0.623	0.526	0.767	0.598	-0.564721	74.9422	61.2806	11.7271	0.777849	1146.47	0.0978764
2506103	250610	25	PARAIBA	-35.7846	-7.36306	171	183.059	0.934124	0.56	0.432	0.749	0.543	-0.720628	81.7524	70.4585	3.70164	0.366107	885.88	0.0762522
2506202	250620	25	PARAIBA	-36.452	-6.40452	38	52.1858	0.728164	0.641	0.542	0.77	0.631	-0.499426	73.3171	51.3263	5.26538	1.18329	1418.33	0.0882308
2506251	250625	25	PARAIBA	-35.7907	-7.58294	88	129.487	0.679597	0.513	0.373	0.737	0.491	-0.682696	85.3922	80.1533	6.87184	0.232988	670.746	0.131008
2506301	250630	25	PARAIBA	-35.49	-6.85271	808	829.352	0.974248	0.673	0.586	0.812	0.641	-0.45085	64.7408	51.5715	15.0368	1.24195	1495.38	0.0796299
2506400	250640	25	PARAIBA	-35.4282	-7.12322	183	211.723	0.864329	0.556	0.435	0.728	0.544	-0.712637	80.3926	68.6402	8.75687	0.327498	873.804	0.0602445
2506509	250650	25	PARAIBA	-36.4863	-7.24622	55	53.3923	1.03011	0.625	0.581	0.729	0.576	-0.54369	68.0529	61.7366	8.75113	0	1063.51	0.08976
2506608	250660	25	PARAIBA	-38.4056	-7.49785	68	103.035	0.659962	0.586	0.479	0.768	0.548	-0.711129	77.4625	69.3769	3.88566	0.180354	816.51	0.0536764
2506707	250670	25	PARAIBA	-37.5101	-7.38854	141	154.474	0.91277	0.557	0.461	0.715	0.524	-0.667977	79.842	72.3676	5.29554	0.377962	870.181	0.0614179
2506806	250680	25	PARAIBA	-35.6177	-7.29503	233	282.93	0.823512	0.592	0.471	0.768	0.573	-0.691174	78.7086	64.7092	7.36377	0.461231	1020.19	0.069761
2506905	250690	25	PARAIBA	-35.3375	-7.33093	446	397.18	1.12293	0.613	0.536	0.727	0.592	-0.60816	69.79	60.4226	8.19776	0.130617	1136.22	0.100337
2507002	250700	25	PARAIBA	-38.1526	-7.30398	318	339.791	0.935864	0.615	0.517	0.742	0.607	-0.52688	72.0825	54.8902	8.40894	0.941819	1334.07	0.0833996
2507101	250710	25	PARAIBA	-35.2463	-6.82992	221	259.806	0.850622	0.564	0.437	0.757	0.543	-0.684264	80.3627	70.4614	8.24831	0.221932	859.824	0.0859536
2507200	250720	25	PARAIBA	-35.6282	-7.37496	113	156.872	0.720321	0.562	0.436	0.742	0.549	-0.754326	81.1686	69.8298	5.992	0	867.366	0.0464502
2507309	250730	25	PARAIBA	-35.2943	-6.61297	209	219.878	0.950523	0.558	0.435	0.72	0.554	-0.701816	81.6974	70.3126	9.59143	0.214572	914.778	0.082515
2507408	250740	25	PARAIBA	-37.8086	-6.55619	120	125.812	0.9538	0.603	0.476	0.798	0.577	-0.598083	77.4333	63.5381	6.0039	0.212323	1139.27	0.0783405
2507507	250750	25	PARAIBA	-34.8734	-7.14938	11881	11067.8	1.07377	0.763	0.693	0.832	0.77	0.11721	48.462	32.3115	33.3231	5.68343	3300.51	0.107804
2507606	250760	25	PARAIBA	-35.5912	-7.16634	96	108.974	0.88094	0.579	0.465	0.768	0.544	-0.743155	79.9018	70.7674	6.77479	0.131908	816.591	0.0570361
2507705	250770	25	PARAIBA	-36.5707	-7.06537	266	234.404	1.1348	0.567	0.435	0.753	0.557	-0.677777	80.3158	68.6079	11.4568	0.116218	1000.21	0.0533563
2507804	250780	25	PARAIBA	-36.7164	-6.99334	73	100.136	0.729005	0.617	0.576	0.715	0.571	-0.589155	70.6119	65.0416	11.212	0.344051	1075.09	0.0783057
2507903	250790	25	PARAIBA	-35.2395	-7.37029	174	154.359	1.12725	0.548	0.448	0.677	0.544	-0.772735	80.508	72.2491	7.38247	0	841.713	0.0680821
2508000	250800	25	PARAIBA	-37.8193	-7.53431	116	154.912	0.748804	0.57	0.443	0.758	0.552	-0.68565	80.0885	67.465	3.90074	0.0961051	1058.77	0.0752321
2508109	250810	25	PARAIBA	-37.9151	-6.59421	50	78.3671	0.638017	0.563	0.448	0.747	0.533	-0.653243	78.9667	70.8035	4.24898	0.175967	820.973	0.0923999
2508208	250820	25	PARAIBA	-35.377	-6.6706	107	117.977	0.906952	0.57	0.444	0.772	0.539	-0.720317	80.4487	72.5667	7.95138	0.125218	792.342	0.0731499
2508307	250830	25	PARAIBA	-35.8514	-7.15841	389	389.073	0.999812	0.627	0.516	0.769	0.621	-0.519146	73.9498	58.8705	12.4004	1.53258	1478.75	0.0785155
2508406	250840	25	PARAIBA	-38.1792	-6.51653	30	51.6349	0.580998	0.533	0.38	0.747	0.532	-0.732075	84.7929	71.003	8.50179	0	943.079	0.0741187
2508505	250850	25	PARAIBA	-36.9486	-7.379	89	107.637	0.82685	0.566	0.473	0.732	0.523	-0.66125	78.307	74.1179	4.05885	0	736.017	0.0939181
2508554	250855	25	PARAIBA	-35.4433	-6.61537	45	58.9809	0.762955	0.583	0.47	0.776	0.544	-0.700168	77.8122	69.1456	6.66253	0.348136	934.885	0.0715538
2508604	250860	25	PARAIBA	-34.8746	-6.89885	214	161.982	1.32116	0.583	0.469	0.734	0.577	-0.661354	77.4708	71.7909	10.2067	0.970315	1131.78	0.0624872
2508703	250870	25	PARAIBA	-37.4282	-7.25705	44	63.7917	0.689741	0.542	0.429	0.712	0.52	-0.675014	78.8232	74.6597	3.05605	0.495897	738.213	0.0733538
2508802	250880	25	PARAIBA	-37.5178	-6.90719	108	90.3553	1.19529	0.642	0.533	0.8	0.62	-0.634917	74.5951	58.4855	5.255	0.207297	1263.23	0.0737127
2508901	250890	25	PARAIBA	-35.1239	-6.83372	693	597.964	1.15897	0.585	0.453	0.756	0.585	-0.595243	77.1623	64.1411	14.2363	0.872443	1132.59	0.0837798
2509008	250900	25	PARAIBA	-38.1531	-7.70461	136	158.364	0.858773	0.543	0.426	0.698	0.537	-0.750768	81.2358	71.5536	4.58978	0	868.733	0.0561669
2509057	250905	25	PARAIBA	-35.0139	-6.77005	96	98.2069	0.977527	0.529	0.408	0.691	0.525	-0.796667	82.6905	74.5184	11.8977	0	832.965	0.0239519
2509107	250910	25	PARAIBA	-35.3185	-7.05638	354	338.456	1.04593	0.548	0.429	0.692	0.553	-0.715071	80.58	67.4933	5.6092	0.150558	916.437	0.0873242
2509156	250915	25	PARAIBA	-38.3554	-6.84467	92	98.117	0.937654	0.608	0.512	0.753	0.582	-0.602422	73.6255	63.8056	7.49926	0	1097.96	0.0879922
2509206	250920	25	PARAIBA	-35.7375	-7.1802	174	195.671	0.889243	0.567	0.441	0.747	0.552	-0.708815	82.2675	69.3242	7.80075	0.404071	903.081	0.069539
2509305	250930	25	PARAIBA	-35.0486	-6.60052	88	96.2605	0.914184	0.536	0.427	0.675	0.533	-0.704703	80.9394	76.1809	9.01174	0.577351	830.836	0.0791453
2509339	250933	25	PARAIBA	-35.7709	-7.12117	49	65.4334	0.748849	0.541	0.4	0.747	0.531	-0.714802	85.2277	72.5866	8.73048	0	918.752	0.0629582
2509370	250937	25	PARAIBA	-37.7116	-6.54263	35	42.7625	0.818471	0.565	0.419	0.76	0.566	-0.648694	82.3976	67.8361	7.71668	0	1000.9	0.0477554
2509396	250939	25	PARAIBA	-37.3504	-7.26593	105	85.5606	1.22721	0.572	0.474	0.73	0.54	-0.696511	78.7905	69.6486	3.86452	0	828.433	0.0461039
2509404	250940	25	PARAIBA	-35.4824	-7.30948	114	186.218	0.612171	0.574	0.481	0.732	0.538	-0.73236	77.2697	70.746	5.57116	0	822.641	0.0613437
2509503	250950	25	PARAIBA	-35.9583	-7.0891	72	81.3203	0.885386	0.59	0.505	0.748	0.545	-0.624762	77.4057	65.4922	9.66784	0	873.521	0.0977614
2509602	250960	25	PARAIBA	-38.5837	-7.20953	65	68.9379	0.942876	0.587	0.463	0.755	0.579	-0.623379	78.8467	60.1467	5.84818	0.36071	1023.27	0.0601864
2509701	250970	25	PARAIBA	-37.1227	-7.89222	512	499.212	1.02562	0.628	0.558	0.709	0.625	-0.514465	72.6508	58.6814	9.34696	0.703287	1287.19	0.0912893
2509800	250980	25	PARAIBA	-35.4651	-7.02789	125	148.782	0.840148	0.565	0.423	0.778	0.548	-0.718623	80.0317	70.5705	5.82556	0.249056	909.356	0.05945
2509909	250990	25	PARAIBA	-35.5561	-7.64098	102	155.936	0.654103	0.541	0.432	0.71	0.516	-0.770139	82.2095	77.3784	5.04138	0	750.651	0.0820162
2510006	251000	25	PARAIBA	-38.3189	-6.9127	88	123.352	0.713399	0.562	0.449	0.747	0.528	-0.647832	79.9107	72.3372	4.31867	0.71618	742.653	0.0974522
2510105	251010	25	PARAIBA	-36.2025	-6.45614	165	163.542	1.00892	0.601	0.498	0.758	0.576	-0.625209	75.1353	62.1088	4.42606	0	1054.22	0.0750361
2510204	251020	25	PARAIBA	-38.0411	-7.47684	86	89.4471	0.961461	0.573	0.453	0.744	0.557	-0.714511	78.4841	68.2487	3.14107	0	977.711	0.0520875
2510303	251030	25	PARAIBA	-36.4187	-6.67661	41	73.262	0.559629	0.595	0.488	0.762	0.567	-0.559394	76.1469	62.6533	7.52719	0	927.545	0.100989
2510402	251040	25	PARAIBA	-37.7527	-7.22497	85	107.954	0.78737	0.572	0.452	0.776	0.533	-0.683965	78.2148	74.5433	5.99904	0.345468	824.983	0.102525
2510501	251050	25	PARAIBA	-36.2437	-6.98823	35	57.8874	0.604618	0.603	0.54	0.766	0.531	-0.556914	70.2887	71.1134	8.20011	0.425206	735.277	0.105338
2510600	251060	25	PARAIBA	-37.1544	-7.61865	55	50.3421	1.09253	0.614	0.518	0.764	0.585	-0.57531	68.6794	59.7223	5.59187	0	978.911	0.0632674
2510659	251065	25	PARAIBA	-36.6583	-7.3167	26	21.5296	1.20764	0.584	0.467	0.733	0.583	-0.585979	78.9982	57.2627	4.25636	0	1010.86	0.10778
2510709	251070	25	PARAIBA	-37.0544	-7.13282	42	34.4055	1.22074	0.62	0.534	0.79	0.566	-0.59599	72.6876	66.4141	6.15172	0	976.797	0.0824759
2510808	251080	25	PARAIBA	-37.2769	-7.02449	1591	1485.17	1.0713	0.701	0.628	0.821	0.667	-0.317514	62.221	47.7207	13.7622	2.32748	1877.61	0.0974423
2510907	251090	25	PARAIBA	-37.6211	-6.59406	177	193.984	0.912439	0.587	0.461	0.747	0.587	-0.58705	78.419	58.8073	6.62734	0.383968	1233.73	0.0739945
2511004	251100	25	PARAIBA	-38.0722	-7.42656	58	56.0825	1.03419	0.599	0.532	0.761	0.532	-0.713001	72.81	72.1582	2.82573	0	836.929	0.0823793
2511103	251110	25	PARAIBA	-36.4721	-6.75788	92	123.014	0.747878	0.574	0.458	0.733	0.564	-0.571129	79.7279	67.0887	5.58665	0.33334	944.535	0.113103
2511202	251120	25	PARAIBA	-35.1132	-7.40154	397	384.545	1.03239	0.59	0.468	0.771	0.568	-0.645681	77.7358	66.7717	10.9067	0.394597	1040.22	0.0672913
2511301	251130	25	PARAIBA	-37.9265	-7.19257	247	251.497	0.982118	0.621	0.55	0.736	0.593	-0.536379	68.9979	61.5586	7.25643	1.03259	1141.14	0.106548
2511400	251140	25	PARAIBA	-36.347	-6.51014	241	284.818	0.846143	0.608	0.506	0.745	0.596	-0.564048	75.2976	61.8856	5.85957	0.633339	1124.33	0.0781322
2511509	251150	25	PARAIBA	-35.2599	-7.25989	160	163.896	0.976229	0.579	0.461	0.775	0.544	-0.742542	78.1796	74.2576	5.56668	0.306387	837.776	0.0516881
2511608	251160	25	PARAIBA	-35.6155	-6.86922	98	95.8215	1.02274	0.56	0.409	0.767	0.559	-0.723271	81.0962	75.1679	8.11821	0.559392	1102.82	0.0536971
2511707	251170	25	PARAIBA	-35.5306	-6.84057	58	76.2098	0.761052	0.564	0.421	0.802	0.532	-0.77074	81.6601	71.6781	6.00013	0	839.144	0.0556088
2511806	251180	25	PARAIBA	-35.4977	-6.7808	141	155.98	0.903958	0.595	0.499	0.745	0.566	-0.70319	73.7637	67.2692	6.99537	0.175811	982.22	0.0555641
2511905	251190	25	PARAIBA	-34.8139	-7.48241	254	221.545	1.14651	0.57	0.456	0.753	0.538	-0.772126	78.54	74.4325	7.18295	0.32572	889.572	0.0330183
2512002	251200	25	PARAIBA	-36.0564	-7.07862	217	257.261	0.84349	0.591	0.477	0.779	0.556	-0.627067	78.1823	65.3061	9.11504	0.3446	938.463	0.0842145
2512036	251203	25	PARAIBA	-38.4972	-6.40718	36	54.5454	0.659997	0.525	0.408	0.702	0.506	-0.695627	81.2479	75.6767	3.68052	0	735.043	0.082418
2512077	251207	25	PARAIBA	-38.51	-6.57692	62	73.2835	0.846026	0.612	0.497	0.797	0.578	-0.570945	74.5124	58.4604	4.22451	0.375906	1033.39	0.0701656
2512101	251210	25	PARAIBA	-37.7983	-6.76986	486	534.681	0.908938	0.634	0.515	0.787	0.629	-0.514756	71.8307	56.2763	8.71592	0.39997	1371.57	0.11055
2512200	251220	25	PARAIBA	-37.0823	-7.69698	45	63.3999	0.709776	0.608	0.514	0.772	0.566	-0.610524	73.9313	59.6944	9.3786	0	981.71	0.0778746
2512309	251230	25	PARAIBA	-37.9937	-7.73387	298	313.422	0.95079	0.606	0.514	0.72	0.6	-0.558005	73.9583	53.2211	7.57719	1.04735	1288.69	0.0871085
2512408	251240	25	PARAIBA	-35.9585	-7.14891	154	195.858	0.786274	0.617	0.542	0.754	0.574	-0.588987	72.5838	61.3724	9.95726	0.128192	1065.05	0.0947748
2512507	251250	25	PARAIBA	-35.8994	-7.36079	589	619.546	0.950687	0.608	0.489	0.796	0.578	-0.591985	74.2301	60.1645	13.6485	0.146781	1050.01	0.0816898
2512606	251260	25	PARAIBA	-37.1471	-7.03082	29	27.3691	1.05959	0.622	0.579	0.737	0.564	-0.563322	72.4257	60.9264	12.608	0	1170.76	0.0556257
2512705	251270	25	PARAIBA	-35.7958	-6.96629	292	274.551	1.06356	0.607	0.474	0.797	0.592	-0.595936	77.9202	62.7356	11.5785	1.20667	1198.65	0.0818004
2512721	251272	25	PARAIBA	-35.293	-6.64447	54	92.3443	0.584761	0.542	0.399	0.754	0.529	-0.717372	83.679	74.5942	8.54771	0.20948	694.308	0.124828
2512747	251274	25	PARAIBA	-35.6627	-6.54268	35	47.2613	0.74056	0.574	0.481	0.763	0.515	-0.789444	78.6636	77.6495	3.18579	0	676.037	0.0116234
2512754	251275	25	PARAIBA	-35.6554	-7.25059	53	67.4343	0.785947	0.553	0.417	0.721	0.561	-0.743572	80.409	68.6055	7.38856	0.188397	933.254	0.0629714
2512762	251276	25	PARAIBA	-35.2612	-7.1515	63	66.4609	0.947924	0.555	0.426	0.748	0.537	-0.690609	80.9542	72.1137	10.0572	0	821.557	0.0980999
2512788	251278	25	PARAIBA	-36.1567	-7.6903	24	24.6142	0.975047	0.594	0.502	0.735	0.569	-0.534711	76.1131	63.9148	13.4078	0.725432	1057.89	0.0995015
2512804	251280	25	PARAIBA	-37.6538	-6.43649	98	133.943	0.731643	0.568	0.447	0.752	0.546	-0.607403	79.4019	70.5434	4.22073	0.670991	947.161	0.0890217
2512903	251290	25	PARAIBA	-35.0789	-6.80845	375	357.509	1.04893	0.585	0.48	0.742	0.562	-0.646687	72.8261	65.3238	11.4709	0.247707	985.375	0.0679251
2513000	251300	25	PARAIBA	-36.8455	-7.10303	38	51.6737	0.735381	0.563	0.454	0.739	0.531	-0.701306	79.3666	70.223	6.05492	0	885.482	0.0343244
2513109	251310	25	PARAIBA	-35.4433	-7.35536	140	202.973	0.689733	0.568	0.448	0.77	0.531	-0.739139	80.9242	73.3233	7.0258	0	760.306	0.0774966
2513158	251315	25	PARAIBA	-35.8775	-7.74291	68	97.809	0.695226	0.525	0.402	0.699	0.515	-0.719079	84.732	75.3654	7.37539	0	743.929	0.0906952
2513208	251320	25	PARAIBA	-38.0606	-6.53501	82	124.122	0.660633	0.618	0.523	0.779	0.578	-0.550545	73.622	54.8513	4.95707	0.462423	1043.13	0.0961754
2513307	251330	25	PARAIBA	-38.6428	-6.71869	82	100.181	0.81851	0.609	0.504	0.786	0.57	-0.631774	73.9627	62.9455	5.27939	0.146372	904.161	0.0755117
2513356	251335	25	PARAIBA	-38.5596	-7.62778	39	53.245	0.73246	0.572	0.492	0.706	0.54	-0.67076	75.59	77.2435	5.53772	0.259403	892.157	0.0561296
2513406	251340	25	PARAIBA	-36.9217	-6.87186	181	238.207	0.759829	0.682	0.635	0.804	0.62	-0.449971	64.4983	53.3302	8.52559	1.33582	1381.29	0.108506
2513505	251350	25	PARAIBA	-38.3326	-7.55121	65	82.4112	0.788723	0.535	0.414	0.756	0.488	-0.741705	82.1559	80.7357	3.98206	0.358318	637.997	0.0950459
2513604	251360	25	PARAIBA	-37.985	-7.38764	83	124.1	0.668804	0.594	0.479	0.772	0.568	-0.628455	75.1046	61.8868	6.86019	0	1078.85	0.083551
2513653	251365	25	PARAIBA	-38.4792	-6.48406	32	43.7504	0.731418	0.622	0.568	0.765	0.553	-0.619305	71.6903	67.3237	6.83794	0	922.205	0.0355454
2513703	251370	25	PARAIBA	-34.9658	-7.13808	2607	1720.01	1.51613	0.627	0.534	0.774	0.597	-0.579681	68.7806	57.6492	15.6689	0.494453	1218.1	0.0474064
2513802	251380	25	PARAIBA	-37.4417	-7.08419	79	74.2674	1.06373	0.627	0.513	0.82	0.586	-0.653	75.8816	66.8993	5.6743	0	983.356	0.0708731
2513851	251385	25	PARAIBA	-36.631	-7.22049	40	47.4972	0.842153	0.6	0.476	0.797	0.568	-0.583498	77.5962	61.7913	4.66281	0	968.588	0.096792
2513901	251390	25	PARAIBA	-37.4493	-6.48931	474	437.622	1.08314	0.58	0.424	0.769	0.597	-0.57106	80.9159	59.4928	6.89148	0.762999	1285.52	0.0947255
2513927	251392	25	PARAIBA	-37.7227	-6.89031	52	70.5022	0.737561	0.606	0.491	0.787	0.575	-0.648241	76.7331	62.6168	6.19661	0	1009.02	0.0883177
2513943	251394	25	PARAIBA	-36.4359	-7.63299	21	40.0252	0.524667	0.589	0.438	0.773	0.603	-0.497632	80.3165	53.7237	6.80917	0.236295	1791.21	0.11762
2513968	251396	25	PARAIBA	-37.9426	-6.81592	38	51.9644	0.731267	0.548	0.394	0.754	0.555	-0.694246	82.6808	67.2362	4.96592	0	979.685	0.0505074
2513984	251398	25	PARAIBA	-38.0971	-6.61928	52	62.3637	0.833815	0.58	0.481	0.726	0.56	-0.621678	78.7697	64.0271	6.42486	0	905.89	0.10264
2514008	251400	25	PARAIBA	-36.5315	-7.3902	73	73.5239	0.992874	0.622	0.488	0.797	0.618	-0.506999	73.4518	54.6688	7.46704	0.791768	1531.51	0.0771187
2514107	251410	25	PARAIBA	-36.8457	-8.08104	61	72.5428	0.84088	0.552	0.424	0.758	0.523	-0.717953	81.4196	73.4827	3.20936	0.154703	662.228	0.0574591
2514206	251420	25	PARAIBA	-38.1578	-6.94423	107	129.707	0.824929	0.53	0.389	0.722	0.53	-0.705358	82.9321	70.0103	3.01942	0.125899	774.545	0.0829031
2514305	251430	25	PARAIBA	-38.2978	-7.24916	58	84.7982	0.683971	0.565	0.434	0.762	0.545	-0.644861	80.5364	64.7313	2.41405	0.20585	1054.41	0.0751893
2514404	251440	25	PARAIBA	-37.3251	-6.84418	54	84.1739	0.641523	0.577	0.448	0.79	0.543	-0.656568	78.3443	67.2928	4.36966	0	913.225	0.0696472
2514453	251445	25	PARAIBA	-35.378	-7.24713	72	81.5877	0.882483	0.541	0.406	0.738	0.527	-0.765188	82.9407	74.7923	7.42967	0.218055	796.012	0.0641867
2514503	251450	25	PARAIBA	-38.5011	-7.12087	248	309.259	0.801901	0.591	0.461	0.755	0.594	-0.580941	78.4756	55.9793	5.76007	0.377419	1195.73	0.0901694
2514552	251455	25	PARAIBA	-38.0988	-7.74297	42	68.2454	0.615421	0.565	0.443	0.765	0.533	-0.721632	79.6024	66.3162	5.58346	0.282192	967.314	0.0505843
2514602	251460	25	PARAIBA	-37.3092	-7.16091	42	49.8887	0.841872	0.578	0.493	0.713	0.549	-0.633088	76.7793	66.8638	4.03053	0.267878	924.477	0.079195
2514651	251465	25	PARAIBA	-37.3538	-6.21292	14	26.0625	0.537169	0.581	0.473	0.776	0.535	-0.643139	77.8994	70.0802	5.26156	0.474534	1028.55	0.0858503
2514701	251470	25	PARAIBA	-36.7975	-6.77553	28	67.5699	0.41438	0.617	0.514	0.781	0.584	-0.49839	71.9198	56.9176	5.84772	1.00565	1177.93	0.120645
2514800	251480	25	PARAIBA	-36.8028	-7.39264	43	67.7257	0.634909	0.556	0.407	0.778	0.542	-0.660135	83.9816	70.4324	6.29044	0	760.372	0.100327
2514909	251490	25	PARAIBA	-37.0949	-6.93023	98	137.924	0.710527	0.641	0.558	0.765	0.617	-0.50837	70.0444	55.8484	8.5241	0.523089	1324.9	0.108977
2515005	251500	25	PARAIBA	-35.2105	-7.24923	97	96.0855	1.00952	0.548	0.443	0.721	0.516	-0.776387	81.4727	77.4691	5.77737	0	807.845	0.0515635
2515104	251510	25	PARAIBA	-35.8664	-7.10095	138	174.121	0.792544	0.594	0.471	0.795	0.561	-0.672506	78.1615	64.3614	11.6766	0.127144	977.038	0.0614491
2515203	251520	25	PARAIBA	-37.0084	-8.15712	39	55.0979	0.707827	0.581	0.459	0.763	0.561	-0.645112	77.9827	63.5112	7.28245	0	849.93	0.0652305
2515302	251530	25	PARAIBA	-35.2304	-7.08711	854	772.702	1.10524	0.569	0.461	0.711	0.563	-0.683066	76.3989	69.44	8.85181	0.137725	989.539	0.0741367
2515401	251540	25	PARAIBA	-36.4108	-6.85691	101	145.377	0.694736	0.555	0.453	0.714	0.528	-0.668837	80.3345	72.0774	5.71999	0.165935	911.304	0.0467198
2515500	251550	25	PARAIBA	-36.6557	-7.4805	200	224.425	0.891157	0.628	0.537	0.77	0.598	-0.545399	71.9969	57.1535	8.53811	0.5155	1098.29	0.088019
2515609	251560	25	PARAIBA	-35.4427	-6.68552	37	50.988	0.725658	0.626	0.544	0.792	0.57	-0.647603	72.9681	65.9053	7.21889	0.451708	1042.16	0.0788048
2515708	251570	25	PARAIBA	-38.3749	-7.21415	32	45.9538	0.696348	0.586	0.491	0.745	0.549	-0.718907	76.1999	69.4199	2.91528	0	865.453	0.022906
2515807	251580	25	PARAIBA	-35.6743	-7.18255	87	111.692	0.778924	0.57	0.424	0.772	0.565	-0.649524	79.9593	61.1927	9.47744	0.775431	900.635	0.0875761
2515906	251590	25	PARAIBA	-35.6441	-6.81709	75	100.813	0.743944	0.547	0.392	0.779	0.536	-0.738684	82.3325	73.1055	9.24886	0.181901	847.344	0.0624378
2515930	251593	25	PARAIBA	-35.4418	-6.7508	79	72.1047	1.09563	0.621	0.561	0.769	0.554	-0.668033	73.2039	63.9323	8.25546	0	969.609	0.0396112
2515971	251597	25	PARAIBA	-35.2382	-7.14458	92	113.247	0.812374	0.573	0.477	0.753	0.525	-0.691881	78.8511	72.3696	10.5072	0.464096	798.701	0.0742207
2516003	251600	25	PARAIBA	-35.6562	-6.7599	444	426.234	1.04169	0.595	0.468	0.762	0.592	-0.602526	77.3223	64.8564	11.7593	0.593823	1174.06	0.086723
2516102	251610	25	PARAIBA	-36.3627	-7.05874	235	214.636	1.09488	0.616	0.506	0.772	0.598	-0.559812	73.9214	60.2358	9.05764	0.204979	1174.45	0.0901927
2516151	251615	25	PARAIBA	-36.2482	-6.76753	36	46.7649	0.769805	0.573	0.46	0.769	0.531	-0.651387	81.2807	71.1145	5.88691	0	777.167	0.0861335
2516201	251620	25	PARAIBA	-38.2296	-6.76338	1006	1038.83	0.968387	0.668	0.567	0.814	0.645	-0.42976	67.8933	52.2762	9.54906	1.35921	1680.46	0.0952389
2516300	251630	25	PARAIBA	-36.8803	-7.67105	295	270.731	1.08965	0.627	0.534	0.765	0.602	-0.566269	71.9566	58.9217	11.7667	0.401755	1111.02	0.0891744
2516409	251640	25	PARAIBA	-35.6388	-6.48892	111	162.509	0.683027	0.551	0.45	0.726	0.513	-0.749278	78.8214	77.2671	7.28048	0	859.403	0.0433582
2516508	251650	25	PARAIBA	-36.829	-7.20954	202	231.694	0.871831	0.578	0.456	0.749	0.564	-0.641038	79.2641	65.3875	7.19645	0.271609	1001.01	0.0738145
2516607	251660	25	PARAIBA	-37.8786	-7.63571	204	210.261	0.970219	0.586	0.462	0.777	0.56	-0.718646	79.3449	67.5178	5.90244	0	1003.8	0.0732288
2516706	251670	25	PARAIBA	-37.2516	-7.2237	235	203.02	1.15753	0.605	0.527	0.741	0.566	-0.631834	71.9497	67.7685	8.86788	0.272736	944.717	0.0618769
2516755	251675	25	PARAIBA	-36.628	-6.93826	44	39.4423	1.11555	0.581	0.49	0.707	0.565	-0.55678	77.6929	61.5539	12.9635	0	1029.37	0.105486
2516805	251680	25	PARAIBA	-38.5981	-6.57684	130	151.468	0.858262	0.609	0.501	0.78	0.578	-0.605826	74.9166	58.8793	3.98151	0	1137.12	0.0630756
2516904	251690	25	PARAIBA	-38.407	-6.52493	211	254.601	0.828734	0.636	0.528	0.797	0.612	-0.535986	70.9592	58.9666	6.3221	0.369112	1319.96	0.0923736
2517001	251700	25	PARAIBA	-35.6715	-7.69821	111	144.573	0.767772	0.584	0.514	0.712	0.545	-0.665918	75.2693	71.692	7.95574	0.304255	888.131	0.0935373
2517100	251710	25	PARAIBA	-36.9927	-6.77081	34	47.9253	0.709434	0.707	0.714	0.8	0.619	-0.405141	60.6104	42.8999	5.37489	0.366752	1320.64	0.134031
2517209	251720	25	PARAIBA	-38.2778	-6.54571	63	95.4108	0.660295	0.571	0.455	0.762	0.537	-0.658334	79.9699	65.6689	4.28629	0	883.778	0.100134
2517407	251740	25	PARAIBA	-37.0936	-8.07687	31	33.2025	0.933663	0.623	0.587	0.725	0.567	-0.618346	71.8768	61.6343	4.14874	0	892.791	0.0868379
2600054	260005	26	PERNAMBUCO	-34.8991	-7.90445	1761	1454.62	1.21075	0.679	0.632	0.791	0.625	-0.499114	58.5973	48.6351	17.1192	0.0985353	1354.94	0.058823
2600104	260010	26	PERNAMBUCO	-37.6377	-7.74833	522	547.543	0.953342	0.657	0.565	0.807	0.623	-0.507631	68.2515	58.1653	9.41143	1.03074	1338.12	0.103236
2600203	260020	26	PERNAMBUCO	-41.0058	-8.51109	190	257.569	0.737649	0.588	0.493	0.761	0.542	-0.667828	77.7635	70.3237	4.5238	0.120803	890.761	0.0788376
2600302	260030	26	PERNAMBUCO	-35.9468	-8.45597	515	354.138	1.45431	0.592	0.47	0.76	0.581	-0.641584	77.5631	63.0887	13.7626	0.19298	964.917	0.0918238
2600401	260040	26	PERNAMBUCO	-35.5186	-8.70912	490	449.865	1.08923	0.553	0.432	0.761	0.514	-0.813094	78.5665	78.8963	6.41286	0	854.759	0.0410228
2600500	260050	26	PERNAMBUCO	-37.122	-9.11459	631	572.037	1.1031	0.526	0.385	0.691	0.546	-0.739482	83.4386	73.0823	6.03141	0.452538	890.615	0.06823
2600609	260060	26	PERNAMBUCO	-36.7755	-8.46627	220	221.526	0.993112	0.599	0.472	0.801	0.569	-0.667853	77.3509	65.4168	11.8778	0.227241	960.82	0.0820932
2600708	260070	26	PERNAMBUCO	-35.2285	-7.60473	696	569.112	1.22301	0.604	0.488	0.799	0.565	-0.711711	75.4062	73.1437	9.68839	0.406454	1034.84	0.0649008
2600807	260080	26	PERNAMBUCO	-36.0597	-8.48959	371	373.22	0.994051	0.598	0.482	0.792	0.559	-0.683999	78.1771	67.8305	6.65461	0.19332	838.576	0.0962785
2600906	260090	26	PERNAMBUCO	-35.4508	-8.37849	369	312.205	1.18194	0.58	0.454	0.748	0.575	-0.715851	78.4564	68.4694	7.71687	0	1100.08	0.0742012
2601003	260100	26	PERNAMBUCO	-36.2848	-8.89037	179	158.332	1.13055	0.572	0.448	0.751	0.555	-0.726842	78.2351	71.9014	12.3977	0.144085	841.456	0.0660975
2601052	260105	26	PERNAMBUCO	-35.094	-7.78564	268	243.623	1.10007	0.592	0.498	0.765	0.544	-0.747495	75.1489	69.9013	7.44148	0	949.195	0.04615
2601102	260110	26	PERNAMBUCO	-40.5025	-7.57814	1191	1046.17	1.13849	0.602	0.467	0.785	0.595	-0.618215	77.4102	64.5057	7.24423	0.709715	1232.69	0.0544518
2601201	260120	26	PERNAMBUCO	-37.0565	-8.42394	1155	1007.4	1.14657	0.667	0.567	0.799	0.654	-0.455396	65.3825	53.803	19.553	0.972672	1623.92	0.0835617
2601300	260130	26	PERNAMBUCO	-35.6628	-8.42094	207	176.184	1.17492	0.577	0.474	0.726	0.558	-0.695227	77.0718	70.0529	7.77061	0.59386	994.047	0.0862484
2601409	260140	26	PERNAMBUCO	-35.1991	-8.81414	870	562.487	1.54686	0.586	0.491	0.73	0.561	-0.730996	71.6319	73.2874	6.58197	0.123403	967.37	0.0541566
2601508	260150	26	PERNAMBUCO	-35.8399	-8.6212	168	164.208	1.02309	0.578	0.479	0.749	0.537	-0.724524	78.6419	72.7631	10.0203	0.339362	878.37	0.0794805
2601607	260160	26	PERNAMBUCO	-38.9616	-8.75146	302	268.087	1.12651	0.642	0.553	0.784	0.611	-0.555739	69.7219	65.9677	12.5215	1.45659	1441.62	0.0474607
2601706	260170	26	PERNAMBUCO	-36.42	-8.3353	1375	1084.83	1.2676	0.629	0.514	0.783	0.617	-0.54993	71.9542	54.4456	11.0558	0.880747	1267.23	0.0912935
2601805	260180	26	PERNAMBUCO	-38.0387	-8.26984	159	183.152	0.868126	0.559	0.441	0.742	0.533	-0.744498	81.8517	71.5729	6.13913	0.178921	844.956	0.0380388
2601904	260190	26	PERNAMBUCO	-35.7545	-8.23536	1212	963.631	1.25785	0.606	0.487	0.752	0.608	-0.56638	75.3779	57.9743	10.8849	1.02198	1135.45	0.116147
2602001	260200	26	PERNAMBUCO	-39.9362	-7.77934	432	485.472	0.889841	0.565	0.445	0.745	0.543	-0.6895	78.2444	70.6118	6.1012	0.332616	939.918	0.0450385
2602100	260210	26	PERNAMBUCO	-36.6793	-9.16338	665	673.292	0.987681	0.563	0.433	0.704	0.585	-0.679596	79.9712	69.8458	7.39294	0.797749	1047.28	0.073386
2602209	260220	26	PERNAMBUCO	-35.5871	-7.79951	615	597.104	1.02998	0.602	0.515	0.767	0.552	-0.660791	74.0434	67.9894	11.5136	0.113882	910.496	0.0938782
2602308	260230	26	PERNAMBUCO	-35.7285	-8.47226	622	554.007	1.12275	0.561	0.42	0.754	0.559	-0.709673	80.133	72.0421	9.3848	0.314371	897.697	0.103908
2602407	260240	26	PERNAMBUCO	-36.5647	-9.02725	187	130.263	1.43559	0.547	0.417	0.725	0.54	-0.73473	79.3082	73.2044	8.26036	0	866.929	0.0798686
2602506	260250	26	PERNAMBUCO	-37.2873	-7.34567	122	115.248	1.05859	0.574	0.493	0.681	0.563	-0.64558	77.6634	62.0514	6.55616	0	958.816	0.0719611
2602605	260260	26	PERNAMBUCO	-36.3704	-8.14896	789	617.29	1.27824	0.562	0.417	0.734	0.581	-0.708513	82.333	62.7943	7.69215	0.0612725	1051.88	0.0612015
2602704	260270	26	PERNAMBUCO	-35.3296	-7.72437	225	193.406	1.16337	0.593	0.481	0.778	0.556	-0.730894	76.451	68.091	8.35128	0	925.351	0.056998
2602803	260280	26	PERNAMBUCO	-37.157	-8.62206	647	699.082	0.925483	0.527	0.395	0.746	0.497	-0.826716	84.1074	80.8944	7.96772	0.0808714	702.571	0.0539196
2602902	260290	26	PERNAMBUCO	-35.0385	-8.28986	3641	2661.77	1.36833	0.686	0.609	0.812	0.654	-0.497884	60.7805	50.0755	16.81	0.253731	1730.72	0.056315
2603009	260300	26	PERNAMBUCO	-39.3098	-8.51511	416	402.304	1.03405	0.623	0.539	0.773	0.581	-0.644832	73.4925	70.396	12.0737	0.506736	1150.07	0.0547557
2603108	260310	26	PERNAMBUCO	-36.236	-8.48683	360	291.733	1.23403	0.579	0.439	0.753	0.587	-0.65631	79.3862	59.8879	8.99803	0.152596	1032.81	0.0945534
2603207	260320	26	PERNAMBUCO	-36.6248	-8.77559	344	379.741	0.905871	0.522	0.392	0.732	0.497	-0.705531	83.3854	77.4522	12.2847	0.120407	697.134	0.102951
2603306	260330	26	PERNAMBUCO	-36.3333	-8.73838	132	167.202	0.789454	0.566	0.468	0.731	0.529	-0.73596	80.1679	73.6576	8.81963	0	805.865	0.0525866
2603405	260340	26	PERNAMBUCO	-38.1537	-7.93843	120	88.5739	1.35481	0.571	0.46	0.715	0.567	-0.701841	80.2453	65.6233	8.83396	0.383235	981.188	0.0545741
2603454	260345	26	PERNAMBUCO	-34.9957	-8.02052	2683	2219.2	1.20918	0.692	0.628	0.805	0.656	-0.431639	57.7994	46.9739	18.0485	0.993397	1645.28	0.0632821
2603504	260350	26	PERNAMBUCO	-35.7652	-8.36214	331	261.324	1.26666	0.588	0.472	0.738	0.585	-0.665026	77.9583	66.6682	10.9401	0.228277	1047.81	0.103437
2603603	260360	26	PERNAMBUCO	-35.2828	-7.40708	157	126.695	1.23921	0.606	0.514	0.76	0.57	-0.6436	73.3293	64.8347	9.99575	0.565814	1053.43	0.0725442
2603702	260370	26	PERNAMBUCO	-36.1936	-8.88387	409	371.081	1.1022	0.541	0.403	0.725	0.543	-0.742737	81.4277	72.6671	10.7117	0.328899	903.913	0.0554439
2603801	260380	26	PERNAMBUCO	-36.6238	-8.73614	286	295.262	0.968627	0.549	0.419	0.746	0.529	-0.67413	82.358	72.8493	10.9924	0	869.628	0.10434
2603900	260390	26	PERNAMBUCO	-37.7934	-7.80306	242	288.41	0.839071	0.583	0.505	0.727	0.54	-0.707023	76.0417	70.4369	7.15364	0	830.102	0.0668174
2603926	260392	26	PERNAMBUCO	-38.7434	-8.32061	144	148.12	0.972186	0.573	0.508	0.755	0.491	-0.74225	75.7372	79.627	4.35662	0.236364	790.242	0.0420818
2604007	260400	26	PERNAMBUCO	-35.2581	-7.84689	1356	1128.54	1.20165	0.68	0.619	0.806	0.63	-0.466403	61.4727	54.8417	15.5751	1.17608	1456.84	0.0658952
2604106	260410	26	PERNAMBUCO	-35.9671	-8.2859	5521	4560.73	1.21094	0.677	0.569	0.799	0.681	-0.328633	64.3558	40.6806	20.4177	1.42806	1933.77	0.106357
2604155	260415	26	PERNAMBUCO	-35.7253	-7.74321	198	204.082	0.970198	0.567	0.489	0.721	0.518	-0.710397	77.5245	72.7244	6.04742	0	831.786	0.100026
2604205	260420	26	PERNAMBUCO	-35.7217	-8.67031	700	536.04	1.30594	0.609	0.515	0.76	0.578	-0.648184	70.7847	67.8467	8.75964	0.688078	1135.86	0.0811379
2604304	260430	26	PERNAMBUCO	-39.2371	-7.71747	126	150.386	0.837836	0.615	0.573	0.717	0.565	-0.645793	70.574	70.2087	6.19812	0.445819	1089.39	0.0591194
2604403	260440	26	PERNAMBUCO	-35.2137	-7.9979	187	179.398	1.04238	0.604	0.529	0.762	0.546	-0.741184	73.8949	68.8197	7.08845	0	873.628	0.0438082
2604502	260450	26	PERNAMBUCO	-35.4647	-8.24011	299	308.458	0.969335	0.599	0.443	0.803	0.603	-0.640729	79.6316	63.8479	13.3927	0.188171	1191.56	0.0875468
2604601	260460	26	PERNAMBUCO	-35.1041	-7.58938	411	364.611	1.12725	0.602	0.527	0.713	0.581	-0.682487	70.6034	68.0233	7.09427	0.50949	1060.52	0.0469333
2604700	260470	26	PERNAMBUCO	-36.3297	-9.12867	243	256.224	0.948385	0.536	0.385	0.726	0.551	-0.733156	82.2735	71.3549	5.07563	0.638386	1142.27	0.0624241
2604809	260480	26	PERNAMBUCO	-35.5416	-8.47515	211	167.874	1.25691	0.568	0.478	0.707	0.541	-0.748064	77.4204	71.8889	8.50068	0	898.925	0.0636875
2604908	260490	26	PERNAMBUCO	-35.6947	-8.01503	224	284.382	0.787657	0.572	0.47	0.72	0.553	-0.674717	77.6715	68.7958	8.72019	0.4009	873.741	0.0959517
2605004	260500	26	PERNAMBUCO	-35.9503	-8.61128	510	362.439	1.4072	0.592	0.453	0.763	0.601	-0.581134	76.3838	59.1404	11.7944	0.538061	1154.26	0.117426
2605103	260510	26	PERNAMBUCO	-37.6411	-8.089	499	526.097	0.948486	0.594	0.489	0.706	0.607	-0.603803	76.4222	57.4434	13.6692	0.124503	1246.42	0.069212
2605152	260515	26	PERNAMBUCO	-40.7707	-8.44866	181	244.401	0.74057	0.589	0.495	0.741	0.558	-0.588233	76.712	68.1899	3.27702	0	987.487	0.117373
2605202	260520	26	PERNAMBUCO	-35.2362	-8.36252	1237	898.836	1.37638	0.632	0.543	0.781	0.594	-0.647979	68.3045	60.6811	7.74948	0.243822	1182.49	0.0528976
2605301	260530	26	PERNAMBUCO	-39.7227	-7.51631	366	448.495	0.816041	0.576	0.454	0.775	0.543	-0.687338	76.9631	75.0378	6.22631	0.682577	894.392	0.0653591
2605400	260540	26	PERNAMBUCO	-35.3906	-7.94873	367	314.414	1.16727	0.6	0.46	0.807	0.581	-0.694727	79.8743	61.1162	5.9909	0.296142	1058.65	0.0708626
2605459	260545	26	PERNAMBUCO	-32.4352	-3.85202	17	35.1147	0.484125	0.788	0.748	0.839	0.781	0.079311	39.8597	5.70934	16.6542	4.74392	4134.4	-0.00908414
2605509	260550	26	PERNAMBUCO	-35.2441	-7.44549	176	181.242	0.971076	0.622	0.519	0.787	0.589	-0.622287	75.2283	64.1178	8.69891	0.463623	1139.99	0.0853331
2605608	260560	26	PERNAMBUCO	-37.9715	-7.86171	276	357.063	0.772952	0.556	0.423	0.745	0.544	-0.739696	81.0521	68.2712	8.18485	0	789.147	0.0618931
2605707	260570	26	PERNAMBUCO	-38.5712	-8.60083	446	390.17	1.14311	0.626	0.538	0.775	0.588	-0.582453	68.8289	59.9047	9.93975	0.347637	1324.84	0.0557174
2605806	260580	26	PERNAMBUCO	-35.9231	-7.94446	228	252.42	0.903249	0.576	0.438	0.758	0.575	-0.606538	81.2935	60.8677	11.3114	0.215515	961.179	0.130623
2605905	260590	26	PERNAMBUCO	-35.3866	-8.58384	395	375.064	1.05316	0.602	0.532	0.759	0.541	-0.740158	71.6223	75.7402	5.8495	0.457988	1001.52	0.05154
2606002	260600	26	PERNAMBUCO	-36.4931	-8.88891	2240	1887.09	1.18715	0.664	0.556	0.795	0.662	-0.382505	65.6635	52.5729	20.8956	1.85138	1725.17	0.100968
2606101	260610	26	PERNAMBUCO	-35.2923	-7.99961	378	430.566	0.8779	0.604	0.506	0.765	0.57	-0.692366	76.1464	67.3797	9.61721	0.135379	1062.22	0.0504362
2606200	260620	26	PERNAMBUCO	-34.9984	-7.55923	1393	1107.21	1.25824	0.651	0.576	0.779	0.614	-0.56855	64.0739	61.0373	11.2019	0.703634	1256.63	0.0626158
2606309	260630	26	PERNAMBUCO	-39.6193	-7.70925	82	99.7707	0.82188	0.595	0.502	0.773	0.543	-0.712435	75.1064	70.6531	5.56323	0	903.303	0.0275014
2606408	260640	26	PERNAMBUCO	-35.5715	-8.206	1400	1178.39	1.18815	0.634	0.51	0.794	0.63	-0.527782	72.5662	54.8552	11.705	0.877444	1377.94	0.103863
2606507	260650	26	PERNAMBUCO	-36.8473	-9.04571	239	261.85	0.912728	0.528	0.369	0.768	0.518	-0.772354	85.1808	76.3406	6.11016	0.129593	790.853	0.0722864
2606606	260660	26	PERNAMBUCO	-37.69	-8.53876	372	367.252	1.01293	0.552	0.446	0.706	0.533	-0.751688	79.4518	74.5935	10.8851	0	894.431	0.0455703
2606705	260670	26	PERNAMBUCO	-36.1805	-8.58053	95	123.177	0.771243	0.58	0.476	0.753	0.545	-0.691477	79.7365	68.2085	7.39457	0.24113	843.319	0.0891168
2606804	260680	26	PERNAMBUCO	-34.9106	-7.82837	1797	1470.7	1.222	0.665	0.606	0.781	0.622	-0.526821	62.4891	53.1286	17.7498	0.564664	1343.25	0.0532456
2606903	260690	26	PERNAMBUCO	-37.5188	-7.84477	161	195.689	0.822723	0.598	0.48	0.77	0.58	-0.611099	75.7839	64.9767	11.0669	0.566697	1087.29	0.0798463
2607000	260700	26	PERNAMBUCO	-37.8245	-8.90205	218	232.708	0.936793	0.523	0.4	0.711	0.503	-0.785339	80.7425	80.1906	8.23545	0.252884	862.46	0.0405427
2607109	260710	26	PERNAMBUCO	-37.4577	-7.6778	53	73.7855	0.718293	0.608	0.51	0.766	0.575	-0.571144	72.5596	66.9694	9.89283	0.330009	1045.23	0.0969135
2607208	260720	26	PERNAMBUCO	-35.0635	-8.39699	1518	1010.31	1.50277	0.619	0.499	0.774	0.613	-0.619792	71.5822	57.6796	13.3829	0.302322	1371.78	0.0535423
2607307	260730	26	PERNAMBUCO	-40.1502	-7.6497	376	363.308	1.03494	0.55	0.433	0.712	0.541	-0.705076	81.5116	73.019	7.15947	0.21248	933.074	0.0508835
2607406	260740	26	PERNAMBUCO	-38.6863	-8.72452	68	59.008	1.15239	0.595	0.523	0.712	0.567	-0.694732	71.0516	63.2295	10.2172	0.211856	1095.49	0.000245215
2607505	260750	26	PERNAMBUCO	-37.4189	-8.94005	345	377.866	0.913011	0.51	0.364	0.688	0.531	-0.753391	85.8852	72.22	5.49305	0.165898	873.023	0.0576237
2607604	260760	26	PERNAMBUCO	-34.824	-7.74657	369	331.751	1.11229	0.653	0.548	0.809	0.627	-0.61662	66.4698	61.9768	11.987	1.33303	1313.65	-0.000204712
2607653	260765	26	PERNAMBUCO	-35.1106	-7.40926	540	516.878	1.04474	0.575	0.463	0.727	0.566	-0.70737	77.2115	69.1858	8.12044	0.375531	1004.03	0.0515395
2607703	260770	26	PERNAMBUCO	-37.1884	-7.37843	237	239.843	0.988146	0.592	0.494	0.704	0.598	-0.584424	76.5363	57.9633	6.82193	0.52737	1109.33	0.100336
2607752	260775	26	PERNAMBUCO	-34.8893	-7.77403	412	332.116	1.24056	0.633	0.564	0.764	0.589	-0.709755	68.5413	67.6828	10.4273	0.209507	1041.37	0.0296543
2607802	260780	26	PERNAMBUCO	-35.1026	-7.66639	257	223.671	1.14902	0.586	0.509	0.715	0.554	-0.728638	75.0288	67.4234	7.386	0	974.298	0.0537663
2607901	260790	26	PERNAMBUCO	-34.9212	-8.16539	11013	9689.44	1.1371	0.717	0.642	0.83	0.692	-0.346057	55.4772	45.3724	20.0638	1.41287	1960.38	0.0856102
2607950	260795	26	PERNAMBUCO	-35.7974	-8.72797	192	151.997	1.2632	0.575	0.454	0.751	0.557	-0.752016	78.089	77.2702	7.50312	0.358732	953.919	0.0713147
2608008	260800	26	PERNAMBUCO	-36.4988	-7.98726	277	239.5	1.15659	0.53	0.381	0.712	0.549	-0.735949	84.688	69.5855	6.35381	0.131434	887.149	0.073157
2608057	260805	26	PERNAMBUCO	-38.275	-9.18507	193	210.413	0.91724	0.645	0.573	0.775	0.604	-0.570661	68.7777	60.4827	15.1629	0.404777	1239.71	0.0479447
2608107	260810	26	PERNAMBUCO	-35.5915	-7.86019	429	481.598	0.89077	0.576	0.466	0.72	0.569	-0.679977	78.5434	63.3767	10.8175	0.201247	947.089	0.0982187
2608206	260820	26	PERNAMBUCO	-35.5292	-8.6269	246	213.084	1.15449	0.554	0.449	0.676	0.561	-0.735021	79.4463	67.0626	8.24954	0.264059	1036.04	0.058574
2608255	260825	26	PERNAMBUCO	-36.4904	-8.70703	159	155.084	1.02525	0.55	0.451	0.681	0.541	-0.684692	80.0508	71.1869	8.99477	0.172077	854.883	0.0912229
2608305	260830	26	PERNAMBUCO	-36.4117	-8.7061	266	208.581	1.27531	0.575	0.487	0.698	0.56	-0.633311	77.4528	65.6918	11.5761	0.533288	966.422	0.0858046
2608404	260840	26	PERNAMBUCO	-36.136	-8.71967	239	222.563	1.07386	0.509	0.372	0.681	0.522	-0.759267	85.9249	75.2182	8.60082	0.165125	730.589	0.0838387
2608453	260845	26	PERNAMBUCO	-35.3126	-7.84423	288	234.432	1.22853	0.609	0.505	0.789	0.566	-0.670744	75.2835	62.5486	11.0299	0.380616	1005.8	0.0678253
2608503	260850	26	PERNAMBUCO	-35.2928	-7.93238	396	291.122	1.3603	0.602	0.509	0.774	0.555	-0.746797	76.4588	68.4071	7.01215	0	943.658	0.0413277
2608602	260860	26	PERNAMBUCO	-36.4643	-9.12417	176	187.016	0.941095	0.525	0.369	0.733	0.536	-0.761917	84.5849	71.7161	5.91052	0.146406	832.985	0.0893072
2608701	260870	26	PERNAMBUCO	-35.9071	-8.64925	261	241.82	1.07932	0.551	0.416	0.725	0.555	-0.691937	83.2467	66.5216	8.26153	0.651888	886.342	0.0864061
2608750	260875	26	PERNAMBUCO	-40.2707	-8.99505	301	292.183	1.03018	0.597	0.52	0.705	0.581	-0.677788	74.5426	63.6402	8.73789	0	1177.78	0.0467723
2608800	260880	26	PERNAMBUCO	-36.3215	-8.66286	738	562.386	1.31234	0.611	0.503	0.758	0.599	-0.581858	74.9731	57.1868	15.2938	0.242148	1183.02	0.0954827
2608909	260890	26	PERNAMBUCO	-35.4553	-7.8802	1039	889.465	1.16818	0.663	0.583	0.797	0.628	-0.545816	65.2813	53.6733	11.2596	0.611964	1340.01	0.0670917
2609006	260900	26	PERNAMBUCO	-35.4499	-7.55568	412	364.097	1.13159	0.609	0.508	0.778	0.571	-0.661982	75.0706	65.6944	6.85979	0.12925	1084.97	0.0931512
2609105	260910	26	PERNAMBUCO	-35.5141	-7.68857	192	188.1	1.02073	0.578	0.466	0.767	0.541	-0.683643	76.5024	70.4082	8.36412	0.187745	830.481	0.0964911
2609154	260915	26	PERNAMBUCO	-37.6268	-8.96011	181	226.071	0.800623	0.487	0.354	0.682	0.477	-0.826188	87.1817	81.3201	5.69511	0.12896	699.185	0.0431019
2609204	260920	26	PERNAMBUCO	-35.8141	-8.78308	203	159.301	1.27434	0.534	0.403	0.698	0.541	-0.730831	81.3819	78.4667	7.05544	0.947511	1007.5	0.0672419
2609303	260930	26	PERNAMBUCO	-38.7346	-8.12024	230	198.358	1.15953	0.591	0.525	0.769	0.512	-0.758537	73.2006	80.6701	8.28126	0.228654	788.978	0.0390665
2609402	260940	26	PERNAMBUCO	-35.0949	-8.11869	1029	851.915	1.20794	0.652	0.564	0.805	0.61	-0.614679	66.3475	60.2381	10.8983	0.0657728	1193.1	0.0677594
2609501	260950	26	PERNAMBUCO	-35.2213	-7.73769	601	497.633	1.20776	0.662	0.604	0.789	0.608	-0.605754	65.5046	58.5788	12.474	0.698276	1276.9	0.0263557
2609600	260960	26	PERNAMBUCO	-34.8613	-7.99266	7432	6125.74	1.21377	0.735	0.675	0.836	0.704	-0.260956	50.1922	39.3144	24.1985	1.37563	2247.76	0.0822797
2609709	260970	26	PERNAMBUCO	-35.603	-7.7379	259	349.805	0.740391	0.61	0.528	0.787	0.545	-0.687905	74.4537	69.4541	11.7526	0.101594	919.187	0.0648909
2609808	260980	26	PERNAMBUCO	-39.5952	-8.61795	190	166.091	1.14396	0.61	0.553	0.766	0.536	-0.742739	73.413	74.8589	5.742	0.29733	911.196	0.0169018
2609907	260990	26	PERNAMBUCO	-40.0815	-7.88315	859	885.737	0.969806	0.572	0.419	0.773	0.578	-0.662974	79.2911	70.3022	7.8866	0.479742	1110.17	0.0563301
2610004	261000	26	PERNAMBUCO	-35.5883	-8.67908	1184	839.781	1.41005	0.622	0.55	0.744	0.588	-0.5892	68.319	63.1588	10.9516	0.830529	1236.24	0.0707458
2610103	261010	26	PERNAMBUCO	-36.3273	-9.00168	130	124.63	1.04309	0.549	0.438	0.681	0.554	-0.721401	79.4215	69.39	5.56166	0.392496	877.177	0.082415
2610202	261020	26	PERNAMBUCO	-36.0016	-8.66724	408	400.888	1.01774	0.569	0.433	0.778	0.546	-0.724963	82.5425	72.3452	9.70677	0.365711	960.168	0.0756417
2610301	261030	26	PERNAMBUCO	-36.6584	-8.92015	212	164.281	1.29049	0.537	0.418	0.703	0.528	-0.698792	82.2389	72.817	10.1891	0	775.95	0.0811239
2610400	261040	26	PERNAMBUCO	-39.5758	-8.09014	270	297.796	0.906652	0.599	0.499	0.776	0.556	-0.64139	74.9084	71.1935	7.62862	0.0934687	1037.53	0.0794467
2610509	261050	26	PERNAMBUCO	-35.5817	-7.97888	415	447.74	0.926867	0.592	0.487	0.763	0.559	-0.693088	77.2523	68.1591	8.13111	0.289294	860.186	0.0881285
2610608	261060	26	PERNAMBUCO	-35.1792	-7.89714	914	713.968	1.28025	0.639	0.545	0.782	0.612	-0.565255	70.2836	65.2748	10.558	1.39504	1333.65	0.0780132
2610707	261070	26	PERNAMBUCO	-34.8848	-7.94319	5321	4804.56	1.10768	0.732	0.703	0.83	0.673	-0.306977	48.1679	39.583	23.4994	0.993177	1825.45	0.071746
2610806	261080	26	PERNAMBUCO	-36.9428	-8.49848	343	309.325	1.10888	0.567	0.445	0.743	0.55	-0.718696	79.1979	72.8593	9.39959	0.361026	892.735	0.0716841
2610905	261090	26	PERNAMBUCO	-36.6955	-8.35546	1161	957.69	1.21237	0.61	0.506	0.751	0.597	-0.615602	72.7526	63.6888	12.0949	0.498654	1155.22	0.0762218
2611002	261100	26	PERNAMBUCO	-38.2207	-8.97734	466	429.829	1.08417	0.623	0.531	0.755	0.604	-0.563797	70.701	62.2067	13.7747	0.838131	1324.2	0.0528195
2611101	261110	26	PERNAMBUCO	-40.5	-9.39738	4277	3763.32	1.13669	0.697	0.611	0.799	0.695	-0.306289	61.3554	47.0291	19.1259	1.99341	2218.6	0.0725944
2611200	261120	26	PERNAMBUCO	-36.7059	-8.18623	201	168.413	1.19351	0.528	0.402	0.677	0.542	-0.739179	82.9686	70.3529	6.45833	0.162285	794.135	0.0867109
2611309	261130	26	PERNAMBUCO	-35.3962	-8.14436	363	367.365	0.988116	0.598	0.463	0.79	0.584	-0.629964	75.8424	61.7722	11.6925	0.507505	1041.07	0.0904016
2611408	261140	26	PERNAMBUCO	-35.3539	-8.33138	199	186.271	1.06834	0.58	0.444	0.767	0.572	-0.712481	77.4615	63.1061	7.16797	0	1085.64	0.0622137
2611507	261150	26	PERNAMBUCO	-36.012	-8.82789	324	339.672	0.953856	0.552	0.427	0.743	0.53	-0.755217	82.5296	75.4185	8.03376	0.325026	891.787	0.0794874
2611533	261153	26	PERNAMBUCO	-37.8464	-7.71813	68	103.242	0.658641	0.577	0.482	0.752	0.53	-0.69944	77.7706	71.2502	5.96838	0.144853	849.632	0.0688392
2611606	261160	26	PERNAMBUCO	-34.8889	-8.06276	26310	24921.7	1.0562	0.772	0.698	0.825	0.798	0.0121057	47.4875	35.3024	30.4148	3.36937	3749.06	0.110646
2611705	261170	26	PERNAMBUCO	-35.8609	-8.12703	338	311.686	1.08444	0.57	0.418	0.757	0.586	-0.636745	82.0821	61.8072	10.3046	0.347407	1015.8	0.103064
2611804	261180	26	PERNAMBUCO	-35.3761	-8.51112	746	642.551	1.16104	0.602	0.516	0.711	0.595	-0.63418	70.2536	63.386	11.9413	0.199553	1252.29	0.062978
2611903	261190	26	PERNAMBUCO	-35.1554	-8.66217	395	291.986	1.35285	0.613	0.506	0.809	0.562	-0.680961	72.2611	64.6369	10.521	0.474352	1134.12	0.0434678
2612000	261200	26	PERNAMBUCO	-35.7102	-8.32761	160	184.816	0.865717	0.585	0.44	0.784	0.581	-0.630772	80.9144	60.0724	11.3935	0	976.196	0.117254
2612109	261210	26	PERNAMBUCO	-35.6381	-7.93948	78	153.932	0.506704	0.534	0.405	0.73	0.516	-0.779708	80.3897	76.2054	5.45348	0	897.963	0.0770895
2612208	261220	26	PERNAMBUCO	-39.1209	-8.07068	849	776.695	1.09312	0.669	0.58	0.799	0.645	-0.46498	66.8618	55.2046	14.2593	1.29141	1643.4	0.0473462
2612307	261230	26	PERNAMBUCO	-36.6927	-8.976	233	241.074	0.966506	0.559	0.421	0.744	0.559	-0.700452	81.1621	66.9077	8.61521	0.240965	875.169	0.0742364
2612406	261240	26	PERNAMBUCO	-36.5625	-8.36296	395	316.93	1.24637	0.603	0.514	0.758	0.564	-0.666166	74.6848	69.2168	8.25155	0.369912	986.636	0.0757998
2612455	261245	26	PERNAMBUCO	-40.3377	-8.23796	186	194.274	0.957407	0.549	0.438	0.722	0.522	-0.685485	80.9445	75.5267	5.24713	0.264361	815.972	0.0814923
2612471	261247	26	PERNAMBUCO	-38.1531	-7.82147	180	182.326	0.987243	0.612	0.523	0.786	0.557	-0.702611	73.9116	68.0504	7.75203	0.218638	969.749	0.0497558
2612505	261250	26	PERNAMBUCO	-36.204	-7.95519	1169	1080.54	1.0819	0.648	0.506	0.806	0.667	-0.41813	73.0283	33.7354	11.163	0.805153	1838.35	0.0967434
2612554	261255	26	PERNAMBUCO	-40.6158	-8.16051	146	199.703	0.731071	0.533	0.406	0.752	0.496	-0.724256	82.9807	80.9189	2.80467	0	662.479	0.0868848
2612604	261260	26	PERNAMBUCO	-39.8242	-8.80413	508	503.565	1.00881	0.59	0.472	0.773	0.564	-0.708057	75.751	68.9392	7.43243	0.366139	1145.23	0.021987
2612703	261270	26	PERNAMBUCO	-35.8852	-7.83181	225	198.789	1.13186	0.548	0.393	0.735	0.571	-0.66797	84.4087	60.9243	11.806	0.139931	1022.67	0.0937231
2612802	261280	26	PERNAMBUCO	-37.48	-7.37036	145	160.15	0.905399	0.593	0.524	0.737	0.54	-0.639405	74.7252	68.9187	9.9871	0.158234	884.886	0.0886613
2612901	261290	26	PERNAMBUCO	-35.9311	-8.81044	176	208.807	0.842876	0.53	0.406	0.736	0.499	-0.789849	80.8451	80.3083	6.33846	0.165361	871.9	0.0728962
2613008	261300	26	PERNAMBUCO	-36.4463	-8.51987	772	772.894	0.998843	0.593	0.446	0.789	0.593	-0.646975	78.6309	68.4273	9.29093	0.348215	1257.31	0.0884682
2613107	261310	26	PERNAMBUCO	-36.1374	-8.32736	645	516.685	1.2484	0.591	0.469	0.756	0.583	-0.665746	78.4875	60.4602	9.88683	0.10659	1037.95	0.0860228
2613206	261320	26	PERNAMBUCO	-36.3683	-8.87756	328	313.421	1.04652	0.57	0.426	0.768	0.565	-0.716616	80.6359	70.2383	8.06697	0.176747	986.797	0.064835
2613305	261330	26	PERNAMBUCO	-35.8095	-8.43215	341	316.512	1.07738	0.537	0.381	0.741	0.549	-0.719462	84.4868	70.4579	9.97331	0.179108	843.763	0.112209
2613404	261340	26	PERNAMBUCO	-35.1457	-8.8942	361	242.167	1.49076	0.608	0.522	0.736	0.585	-0.624362	70.9356	68.5336	12.1016	0.977055	1148.67	0.0691458
2613503	261350	26	PERNAMBUCO	-38.7595	-7.86174	476	495.996	0.959679	0.61	0.52	0.769	0.569	-0.645067	73.4457	66.2336	10.1065	0.523323	1121.56	0.0555926
2613602	261360	26	PERNAMBUCO	-37.2751	-7.47403	516	519.404	0.993445	0.635	0.554	0.769	0.602	-0.546597	71.2827	59.9382	11.4649	0.680201	1137.09	0.0895232
2613701	261370	26	PERNAMBUCO	-35.0413	-7.99594	1829	1518.51	1.2046	0.653	0.571	0.793	0.614	-0.580171	65.0771	56.5429	14.345	0.359341	1337.84	0.0498052
2613800	261380	26	PERNAMBUCO	-35.4901	-7.59221	255	243.703	1.04636	0.549	0.414	0.715	0.558	-0.735111	81.6281	74.7781	6.35644	0.20425	972.858	0.0825139
2613909	261390	26	PERNAMBUCO	-38.2963	-7.988	1282	1156.8	1.10828	0.661	0.571	0.8	0.632	-0.472781	67.3105	55.2178	12.4071	1.21584	1472.16	0.0843196
2614006	261400	26	PERNAMBUCO	-39.2926	-7.95434	225	259.785	0.86609	0.595	0.512	0.76	0.542	-0.683232	74.2093	74.4733	7.15927	0.446455	962.123	0.0541848
2614105	261410	26	PERNAMBUCO	-37.2674	-8.07245	461	526.972	0.87479	0.613	0.51	0.752	0.601	-0.608576	73.3806	65.2137	10.2238	0.508662	1168.54	0.0766585
2614204	261420	26	PERNAMBUCO	-35.1164	-8.59337	614	514.855	1.19261	0.597	0.492	0.763	0.568	-0.713562	74.4838	67.07	11.1564	0	1184.76	0.0381552
2614303	261430	26	PERNAMBUCO	-39.5538	-7.62998	103	164.415	0.626451	0.6	0.54	0.768	0.522	-0.709149	73.2737	76.926	5.26373	0.141093	806.7	0.0663434
2614402	261440	26	PERNAMBUCO	-37.6475	-7.60213	77	88.701	0.868082	0.585	0.485	0.755	0.547	-0.610509	77.2549	69.8264	7.9535	0.148961	1022.31	0.10945
2614501	261450	26	PERNAMBUCO	-35.7568	-7.83516	920	911.841	1.00895	0.635	0.548	0.756	0.617	-0.518785	70.9878	55.6106	13.7427	0.662576	1311.03	0.115055
2614600	261460	26	PERNAMBUCO	-37.5403	-7.59114	400	417.591	0.957871	0.605	0.504	0.77	0.57	-0.634346	74.3859	66.8757	8.89779	0	918.001	0.105715
2614709	261470	26	PERNAMBUCO	-36.2904	-8.31561	210	194.555	1.07939	0.554	0.423	0.748	0.536	-0.706286	80.5694	70.2238	8.15089	0.126196	744.831	0.10142
2614808	261480	26	PERNAMBUCO	-38.1535	-9.1057	196	315.062	0.622076	0.573	0.507	0.711	0.521	-0.741608	73.3871	71.3901	8.15563	0	857.07	0.030827
2614857	261485	26	PERNAMBUCO	-35.0906	-8.70469	344	275.56	1.24839	0.593	0.479	0.745	0.583	-0.681331	74.8485	69.7269	11.2305	0.571637	1139.19	0.0431504
2615003	261500	26	PERNAMBUCO	-36.0433	-7.90216	414	368.4	1.12379	0.641	0.52	0.796	0.636	-0.465953	72.7864	37.5257	14.6376	0.316809	1594.22	0.104304
2615102	261510	26	PERNAMBUCO	-36.6215	-9.05778	105	101.183	1.03773	0.545	0.425	0.711	0.536	-0.71199	80.9367	73.4697	7.65503	0	846.557	0.0857335
2615201	261520	26	PERNAMBUCO	-39.3744	-8.23036	110	131.774	0.834757	0.599	0.533	0.741	0.545	-0.663345	73.3527	69.3695	9.77023	0	962.618	0.0508198
2615300	261530	26	PERNAMBUCO	-35.3188	-7.51175	1030	821.535	1.25384	0.618	0.519	0.769	0.592	-0.582566	71.6464	61.8015	8.34198	0.809685	1147.01	0.0927068
2615409	261540	26	PERNAMBUCO	-36.0568	-8.00665	616	415.886	1.48127	0.618	0.452	0.797	0.655	-0.486417	77.8602	37.0396	16.0289	0.608908	1742.22	0.0937736
2615508	261550	26	PERNAMBUCO	-35.2379	-7.80269	228	193.026	1.1812	0.605	0.504	0.776	0.567	-0.755891	75.7852	70.2669	8.36527	0.101932	1017.57	0.0296427
2615607	261560	26	PERNAMBUCO	-40.2656	-7.76179	535	340.431	1.57164	0.595	0.455	0.768	0.602	-0.654165	79.3252	65.4557	8.17287	0.239269	1279.42	0.0597563
2615706	261570	26	PERNAMBUCO	-38.1071	-7.83088	236	247.167	0.954818	0.67	0.591	0.817	0.624	-0.495377	65.9493	55.2059	13.799	0.742811	1404.11	0.0866695
2615805	261580	26	PERNAMBUCO	-37.3402	-8.75158	280	333.74	0.838961	0.519	0.379	0.747	0.494	-0.813482	85.6906	81.4075	5.83786	0.179512	667.856	0.0638434
2615904	261590	26	PERNAMBUCO	-37.3112	-7.59876	142	135.962	1.04441	0.634	0.557	0.749	0.612	-0.554998	71.0548	52.6972	9.19613	0.387164	1156.75	0.0671917
2616001	261600	26	PERNAMBUCO	-36.8784	-8.57653	251	237.613	1.05634	0.592	0.484	0.751	0.57	-0.692428	76.5807	66.9772	9.83883	0	1051.85	0.0852784
2616100	261610	26	PERNAMBUCO	-38.9743	-7.93288	139	140.616	0.988509	0.605	0.52	0.76	0.56	-0.683346	75.1323	68.6497	9.04672	0.182846	1061.58	0.0602585
2616183	261618	26	PERNAMBUCO	-35.853	-7.77482	101	125.36	0.805674	0.563	0.461	0.726	0.532	-0.702687	79.8688	70.2327	8.00582	0.0901676	812.791	0.0990907
2616209	261620	26	PERNAMBUCO	-35.9893	-7.90574	307	279.031	1.10025	0.582	0.45	0.728	0.602	-0.588979	77.8304	53.4379	12.4798	0.33337	1221.13	0.102623
2616308	261630	26	PERNAMBUCO	-35.3203	-7.65296	515	432.15	1.19175	0.605	0.534	0.754	0.551	-0.673408	71.0482	72.2931	11.1539	0.290382	967.42	0.0661427
2616407	261640	26	PERNAMBUCO	-35.2939	-8.11875	2404	1951.32	1.23217	0.64	0.543	0.768	0.629	-0.534314	69.2622	57.019	12.9768	0.796719	1460.7	0.0785706
2616506	261650	26	PERNAMBUCO	-35.6242	-8.80331	280	191.173	1.46468	0.552	0.436	0.703	0.549	-0.745586	78.4835	70.9458	9.80222	0.288434	968.954	0.0532131
2700102	270010	27	ALAGOAS	-37.9407	-9.26703	271	273.108	0.992279	0.549	0.432	0.728	0.527	-0.784088	81.9631	74.8964	7.35427	0.109316	858.441	0.0337067
2700201	270020	27	ALAGOAS	-36.3008	-9.68408	297	252.393	1.17675	0.568	0.444	0.756	0.546	-0.7452	78.2092	73.2394	8.30615	0.200017	926.318	0.0607416
2700300	270030	27	ALAGOAS	-36.6573	-9.75591	4136	3006.02	1.37642	0.649	0.549	0.78	0.638	-0.483099	68.7831	53.8347	13.3718	0.91948	1604.05	0.0781613
2700409	270040	27	ALAGOAS	-36.0214	-9.50139	716	572.696	1.25029	0.561	0.431	0.752	0.545	-0.783172	80.5417	76.9862	10.2468	0.256604	973.451	0.0489572
2700508	270050	27	ALAGOAS	-35.5003	-9.40928	274	176.823	1.54962	0.557	0.428	0.732	0.552	-0.74571	79.9273	75.2118	8.98394	0.893448	1053.92	0.0443194
2700607	270060	27	ALAGOAS	-35.9074	-9.839	142	93.2089	1.52348	0.615	0.475	0.767	0.638	-0.488441	74.8815	55.6845	14.0869	2.99077	1619.69	0.0493257
2700706	270070	27	ALAGOAS	-37.1271	-9.67459	280	234.465	1.19422	0.594	0.496	0.752	0.563	-0.691072	75.1013	68.8846	8.48163	0.0960033	1057.75	0.0493847
2700805	270080	27	ALAGOAS	-36.4945	-9.56865	63	70.2079	0.897332	0.593	0.464	0.764	0.587	-0.714215	78.4595	64.5984	7.61908	0.263796	1333.78	0.0432035
2700904	270090	27	ALAGOAS	-37.2784	-9.82699	61	99.1341	0.61532	0.517	0.376	0.725	0.507	-0.798943	85.8122	81.2698	4.49772	0.367887	718.633	0.0717838
2701001	270100	27	ALAGOAS	-36.2117	-9.64514	444	353.739	1.2552	0.604	0.518	0.758	0.56	-0.690359	73.6168	70.9011	8.20875	0.42734	1020.11	0.0711176
2701100	270110	27	ALAGOAS	-36.02	-9.24658	168	137.522	1.22163	0.513	0.362	0.699	0.534	-0.857724	86.9646	75.9248	5.38361	0	909.549	0.0349672
2701209	270120	27	ALAGOAS	-36.9969	-9.40516	169	150.421	1.12352	0.531	0.384	0.697	0.559	-0.760731	83.4478	72.3009	6.60957	0.28259	938.911	0.0447008
2701308	270130	27	ALAGOAS	-36.1564	-9.38966	382	260.306	1.46757	0.562	0.473	0.691	0.542	-0.760734	78.6977	77.0233	7.43778	0.697036	994.853	0.0485237
2701357	270135	27	ALAGOAS	-35.5667	-8.84838	116	82.9545	1.39837	0.559	0.435	0.729	0.55	-0.794089	81.1993	69.6156	5.87187	0	1021.23	0.0354966
2701407	270140	27	ALAGOAS	-36.3524	-9.78342	552	619.854	0.890513	0.57	0.47	0.742	0.531	-0.777125	74.514	77.9218	4.31985	0.181546	1027.76	0.0454508
2701506	270150	27	ALAGOAS	-36.7908	-9.95692	158	124.744	1.2666	0.524	0.387	0.739	0.502	-0.814081	84.2468	81.3356	4.83054	0	706.431	0.0517625
2701605	270160	27	ALAGOAS	-37.6056	-9.11738	228	233.92	0.974691	0.506	0.357	0.719	0.504	-0.803785	88.0663	79.9105	4.57076	0.0923698	684.666	0.0626673
2701704	270170	27	ALAGOAS	-36.075	-9.41293	288	226.551	1.27126	0.573	0.456	0.743	0.554	-0.743098	78.4504	71.6652	6.9385	0.442347	1058.35	0.0622742
2701803	270180	27	ALAGOAS	-37.3748	-9.48068	103	100.838	1.02144	0.526	0.398	0.709	0.517	-0.795154	83.7824	76.0817	4.51135	0	794.55	0.066239
2701902	270190	27	ALAGOAS	-36.2994	-9.26142	90	97.2875	0.925091	0.575	0.481	0.737	0.537	-0.72608	78.6505	71.7144	8.01494	0.218471	867.542	0.0726704
2702009	270200	27	ALAGOAS	-36.5797	-9.63849	151	159.949	0.944049	0.533	0.398	0.73	0.52	-0.763979	84.2906	73.5839	3.81064	0	784.895	0.0648962
2702108	270210	27	ALAGOAS	-35.7198	-8.91269	337	262.848	1.28214	0.517	0.363	0.693	0.548	-0.780699	84.6114	73.2634	8.56138	0	934.087	0.0733923
2702207	270220	27	ALAGOAS	-35.7954	-9.63755	93	78.6827	1.18197	0.586	0.457	0.757	0.582	-0.72585	76.4735	62.9566	9.15275	0	1143.3	0.0236537
2702306	270230	27	ALAGOAS	-36.1761	-10.1265	907	664.673	1.36469	0.626	0.541	0.769	0.591	-0.646783	72.0198	65.1991	10.8142	0.211571	1255.27	0.0517936
2702355	270235	27	ALAGOAS	-36.7724	-9.61993	321	312.492	1.02723	0.525	0.408	0.687	0.517	-0.771649	83.975	76.3987	5.42119	0.194564	791.737	0.045658
2702405	270240	27	ALAGOAS	-37.9992	-9.38457	734	677.95	1.0827	0.612	0.494	0.774	0.599	-0.638517	75.1563	59.4508	11.7952	0.322499	1250.11	0.0443324
2702504	270250	27	ALAGOAS	-37.0898	-9.38567	152	152.616	0.995965	0.532	0.385	0.762	0.513	-0.81672	84.0641	77.7568	4.70303	0	736.901	0.0491548
2702553	270255	27	ALAGOAS	-36.7583	-9.38741	259	280.092	0.92469	0.534	0.41	0.72	0.515	-0.795902	83.6077	74.8867	5.98187	0.170168	706.72	0.0502593
2702603	270260	27	ALAGOAS	-36.6777	-9.90044	324	294.776	1.09915	0.533	0.402	0.736	0.512	-0.755572	83.6396	77.3696	4.31591	0.326408	735.003	0.0853929
2702702	270270	27	ALAGOAS	-36.3072	-10.2924	75	57.8614	1.29621	0.565	0.462	0.708	0.55	-0.738091	77.8487	72.169	8.23054	0.565668	881.272	0.0450793
2702801	270280	27	ALAGOAS	-35.7244	-9.27324	194	164.507	1.17929	0.527	0.4	0.693	0.528	-0.811381	83.4763	75.4397	8.22311	0.271711	917.73	0.0382454
2702900	270290	27	ALAGOAS	-36.8303	-9.88736	423	483.835	0.874247	0.536	0.405	0.762	0.498	-0.782849	82.9945	80.8614	4.44392	0.207603	763.867	0.06094
2703007	270300	27	ALAGOAS	-35.9312	-8.97699	252	202.326	1.24553	0.518	0.393	0.684	0.517	-0.809809	85.4175	80.9079	6.69119	0.261926	727.802	0.0861612
2703106	270310	27	ALAGOAS	-36.6282	-9.53369	431	382.907	1.12562	0.564	0.424	0.774	0.547	-0.723096	81.3505	72.4744	6.59611	0.135389	855.131	0.0723402
2703205	270320	27	ALAGOAS	-36.6533	-10.1293	289	319.99	0.903143	0.568	0.428	0.771	0.556	-0.785475	80.5563	76.995	4.99668	0	899.27	0.0305813
2703304	270330	27	ALAGOAS	-37.7526	-9.2239	258	231.871	1.1127	0.484	0.316	0.718	0.501	-0.851686	88.9854	85.6257	4.82042	0.156949	697.251	0.0415528
2703403	270340	27	ALAGOAS	-37.2078	-9.63666	71	70.5815	1.00593	0.583	0.481	0.759	0.543	-0.724065	78.7974	75.5226	7.28932	0.869407	895.529	0.0519884
2703502	270350	27	ALAGOAS	-35.461	-8.8403	93	91.2442	1.01924	0.548	0.41	0.755	0.532	-0.790729	83.2538	74.9677	4.96412	0.410286	976.8	0.0476655
2703601	270360	27	ALAGOAS	-35.2587	-9.08897	111	98.0165	1.13247	0.57	0.451	0.735	0.56	-0.734583	79.893	71.5075	8.94086	0.334171	1078.34	0.0572547
2703700	270370	27	ALAGOAS	-37.0036	-9.65835	83	74.7789	1.10994	0.552	0.451	0.701	0.532	-0.746148	77.5391	75.8894	7.5362	0	931.403	0.062741
2703759	270375	27	ALAGOAS	-36.0273	-10.0096	129	151.845	0.849547	0.556	0.43	0.772	0.517	-0.768213	81.5347	78.8199	9.69813	0.397353	836.084	0.0682531
2703809	270380	27	ALAGOAS	-35.749	-9.13598	365	282.024	1.29425	0.531	0.386	0.764	0.509	-0.81319	85.4657	78.8799	9.88504	0.188291	807.552	0.0563941
2703908	270390	27	ALAGOAS	-35.5556	-8.93888	72	59.4159	1.2118	0.562	0.434	0.715	0.573	-0.739239	80.2536	71.3846	8.15494	0	1171.45	0.0604215
2704005	270400	27	ALAGOAS	-36.4715	-9.93161	337	333.446	1.01066	0.575	0.454	0.714	0.586	-0.667817	79.0082	66.0138	8.00299	0	1253.48	0.0638654
2704104	270410	27	ALAGOAS	-36.7358	-9.83088	330	263.542	1.2522	0.552	0.443	0.703	0.541	-0.755944	79.9822	72.5042	5.55806	0	932.086	0.0429967
2704203	270420	27	ALAGOAS	-36.5039	-9.73861	352	382.548	0.920138	0.58	0.457	0.742	0.575	-0.738662	79.3983	76.9068	7.10717	0.153668	858.661	0.0632766
2704302	270430	27	ALAGOAS	-35.7016	-9.66082	17365	13346.6	1.30283	0.721	0.635	0.799	0.739	-0.18075	55.8497	40.5568	26.6658	2.84264	2796.94	0.0873476
2704401	270440	27	ALAGOAS	-36.9848	-9.52664	296	272.575	1.08595	0.566	0.424	0.755	0.566	-0.707229	80.2179	68.6603	6.62213	0.114016	1007.96	0.067026
2704500	270450	27	ALAGOAS	-35.223	-9.01546	437	358.438	1.21921	0.574	0.443	0.766	0.556	-0.723052	77.4665	70.4508	9.50909	0.71151	988.81	0.0509822
2704609	270460	27	ALAGOAS	-37.3566	-9.234	136	140.581	0.96741	0.569	0.46	0.742	0.539	-0.75202	79.0893	76.251	5.01664	0	892.19	0.061676
2704708	270470	27	ALAGOAS	-35.8931	-9.73916	872	613.089	1.42243	0.642	0.52	0.793	0.641	-0.46963	70.11	60.5538	17.5097	2.59646	1632.44	0.0634116
2704807	270480	27	ALAGOAS	-36.3066	-9.57725	273	202.477	1.34833	0.597	0.487	0.751	0.581	-0.694231	78.0279	61.4764	10.6759	0.29036	1131.43	0.0591165
2704906	270490	27	ALAGOAS	-36.385	-9.44777	53	55.3278	0.957927	0.577	0.465	0.766	0.54	-0.731415	79.6238	69.9551	5.41044	0.242997	829.008	0.0499357
2705002	270500	27	ALAGOAS	-37.7252	-9.11481	212	336.858	0.62932	0.504	0.369	0.685	0.506	-0.817429	86.1775	76.3969	3.40099	0	763.751	0.0476995
2705101	270510	27	ALAGOAS	-35.5336	-9.15853	454	305.059	1.48831	0.584	0.473	0.777	0.541	-0.788618	78.0571	74.2373	6.83689	0.180104	957.205	0.0423985
2705200	270520	27	ALAGOAS	-35.8404	-9.39181	262	194.267	1.34869	0.568	0.46	0.714	0.557	-0.773585	79.988	71.1381	9.0145	0.285697	1001.54	0.0302985
2705309	270530	27	ALAGOAS	-36.8649	-9.30368	54	83.0151	0.650478	0.563	0.43	0.767	0.541	-0.713899	82.6881	71.9905	3.65251	0.514995	874.091	0.0474493
2705408	270540	27	ALAGOAS	-37.2453	-9.60233	105	87.7053	1.1972	0.539	0.443	0.71	0.497	-0.844014	82.6467	79.2933	4.76679	0	740.773	0.0274899
2705507	270550	27	ALAGOAS	-35.9476	-9.3163	505	341.351	1.4795	0.527	0.395	0.685	0.542	-0.789198	82.7318	73.8026	6.92263	0.315445	1035.15	0.046103
2705606	270560	27	ALAGOAS	-35.661	-8.94316	186	155.196	1.19849	0.521	0.375	0.69	0.546	-0.792332	83.4289	77.3354	8.40093	0.328532	950.521	0.0486385
2705705	270570	27	ALAGOAS	-37.2979	-9.5336	310	268.961	1.1526	0.565	0.422	0.752	0.568	-0.708769	80.1664	71.8633	11.0678	0.227736	1047.49	0.0640587
2705804	270580	27	ALAGOAS	-37.8362	-9.50145	116	108.307	1.07104	0.525	0.35	0.785	0.527	-0.802225	86.3669	75.1509	5.84806	0.211435	815.932	0.0414662
2705903	270590	27	ALAGOAS	-36.8067	-10.0585	91	70.777	1.28574	0.503	0.399	0.673	0.473	-0.809274	85.6917	85.8456	4.85636	0.70864	557.812	0.0714487
2706000	270600	27	ALAGOAS	-37.1908	-9.51946	148	154.086	0.960501	0.493	0.345	0.677	0.513	-0.804548	87.55	76.6347	4.71198	0	733.945	0.0494915
2706109	270610	27	ALAGOAS	-37.3544	-9.16342	141	147.544	0.955642	0.547	0.434	0.7	0.538	-0.717203	79.458	72.4543	6.55957	0	833.984	0.0694752
2706208	270620	27	ALAGOAS	-37.3311	-9.6731	73	66.1562	1.10345	0.558	0.467	0.735	0.505	-0.870622	80.3608	82.031	4.23582	0.165744	735.114	-0.00346188
2706307	270630	27	ALAGOAS	-36.631	-9.40616	1399	1073.1	1.30384	0.638	0.523	0.794	0.625	-0.557357	71.1695	57.4922	12.2045	0.893586	1413.92	0.079196
2706406	270640	27	ALAGOAS	-37.4351	-9.74704	292	321.821	0.907327	0.593	0.491	0.793	0.536	-0.757772	75.0867	74.5376	4.40366	0.250136	880.498	0.0358464
2706422	270642	27	ALAGOAS	-38.0098	-9.25788	139	148.664	0.934992	0.548	0.416	0.754	0.526	-0.780013	83.0963	71.1307	5.20948	0	847.242	0.0385682
2706448	270644	27	ALAGOAS	-35.5591	-9.46631	203	146.023	1.39022	0.605	0.486	0.767	0.595	-0.658686	74.5824	65.2846	11.1069	0.938515	1319.54	0.0438415
2706505	270650	27	ALAGOAS	-35.4913	-9.24485	221	179.269	1.2328	0.533	0.421	0.703	0.513	-0.840277	82.2345	79.5323	5.78579	0.271596	787.844	0.0360215
2706604	270660	27	ALAGOAS	-36.3727	-9.37336	119	109.556	1.0862	0.589	0.507	0.732	0.551	-0.712149	75.6872	72.4518	6.67969	0.562819	997.845	0.0717541
2706703	270670	27	ALAGOAS	-36.5805	-10.2961	974	830.252	1.17319	0.63	0.536	0.774	0.602	-0.627356	70.3415	64.1873	10.5023	0.516131	1279.89	0.0504853
2706802	270680	27	ALAGOAS	-36.4344	-10.4074	265	234.919	1.12806	0.572	0.479	0.727	0.538	-0.76743	76.3584	76.3185	5.77656	1.2299	859.909	0.0230346
2706901	270690	27	ALAGOAS	-35.9485	-9.60689	693	451.863	1.53377	0.61	0.509	0.771	0.578	-0.684937	73.8854	68.4681	10.6253	0.361965	1178.51	0.0553171
2707008	270700	27	ALAGOAS	-36.2865	-9.47621	50	39.921	1.25248	0.574	0.465	0.703	0.579	-0.714733	80.1427	66.0235	3.65976	0	1455.53	0.0798098
2707107	270710	27	ALAGOAS	-37.7504	-9.62356	326	282.356	1.15459	0.589	0.462	0.786	0.563	-0.699961	79.1829	72.4159	9.95188	0.211457	995.982	0.0505469
2707206	270720	27	ALAGOAS	-37.2793	-9.30291	128	173.293	0.738623	0.526	0.419	0.719	0.484	-0.799311	83.0672	84.3456	4.59586	0	701.438	0.0603112
2707305	270730	27	ALAGOAS	-35.3983	-9.05245	419	328.623	1.27506	0.586	0.498	0.723	0.558	-0.727665	76.5602	70.0616	8.42101	0.434437	1062.57	0.0482488
2707404	270740	27	ALAGOAS	-35.297	-9.15609	126	114.598	1.0995	0.541	0.379	0.769	0.542	-0.799378	82.5121	77.3678	7.4846	0.151914	944.147	0.0558
2707503	270750	27	ALAGOAS	-36.8246	-10.1737	245	275.316	0.889877	0.551	0.431	0.758	0.513	-0.791146	79.1684	80.1951	5.01959	0.353643	717.409	0.0593215
2707602	270760	27	ALAGOAS	-36.4772	-9.32355	199	167.02	1.19149	0.559	0.421	0.775	0.536	-0.763739	80.303	74.3716	6.26153	0	888.994	0.0760557
2707701	270770	27	ALAGOAS	-35.8524	-9.48616	1408	927.218	1.51876	0.643	0.547	0.788	0.616	-0.58032	68.1669	56.8255	15.6716	0.54401	1382.23	0.055649
2707800	270780	27	ALAGOAS	-35.9812	-9.83219	106	79.3807	1.33535	0.505	0.365	0.672	0.524	-0.855156	86.6345	79.9545	8.4171	0	853.166	0.0435653
2707909	270790	27	ALAGOAS	-35.8235	-9.59677	135	94.4797	1.4289	0.597	0.477	0.77	0.58	-0.752263	76.9338	65.2889	9.55088	0.117999	1073.81	0.0277209
2708006	270800	27	ALAGOAS	-37.2454	-9.37228	709	583.621	1.21488	0.591	0.463	0.77	0.579	-0.656347	76.8471	69.7683	9.11936	0.533169	1103.16	0.0793237
2708105	270810	27	ALAGOAS	-36.2252	-9.16503	172	146.497	1.17409	0.519	0.362	0.752	0.513	-0.793901	83.6152	76.3965	4.8126	0	793.859	0.0625124
2708204	270820	27	ALAGOAS	-36.8989	-10.1203	82	97.6744	0.83952	0.572	0.48	0.732	0.533	-0.760131	78.1637	78.9346	5.0586	0.597251	809.076	0.0630635
2708303	270830	27	ALAGOAS	-36.0574	-9.01107	447	300.698	1.48661	0.573	0.434	0.755	0.574	-0.728189	79.1027	68.0476	8.86715	0.317486	1112.29	0.0600074
2708402	270840	27	ALAGOAS	-37.3837	-9.5494	415	374.301	1.10875	0.527	0.409	0.703	0.508	-0.818357	84.2263	78.6592	7.47108	0.118546	829.554	0.0191328
2708501	270850	27	ALAGOAS	-35.5655	-9.31412	564	388.851	1.45051	0.536	0.4	0.701	0.55	-0.77958	81.3203	72.1543	8.45014	0	1093.84	0.0498038
2708600	270860	27	ALAGOAS	-36.0943	-9.77993	1006	711.172	1.41471	0.623	0.514	0.77	0.612	-0.594266	71.1232	58.9771	12.6677	0.932975	1445.5	0.0468452
2708709	270870	27	ALAGOAS	-35.3691	-9.26719	85	99.9226	0.850655	0.591	0.504	0.752	0.545	-0.755627	74.6466	72.5766	8.15237	0.267713	987.058	0.0128395
2708808	270880	27	ALAGOAS	-36.5511	-9.93166	578	424.49	1.3617	0.549	0.432	0.714	0.537	-0.749118	81.8046	75.0906	5.87283	0.0878986	961.294	0.0708626
2708907	270890	27	ALAGOAS	-35.8285	-9.56943	254	199.543	1.27293	0.66	0.585	0.794	0.619	-0.556861	62.2008	59.6513	15.0696	0.386165	1612.87	0.0436663
2708956	270895	27	ALAGOAS	-37.4536	-9.46339	154	163.257	0.943297	0.518	0.398	0.728	0.481	-0.8037	83.9314	80.7078	3.51625	0.160588	708.68	0.0481721
2709004	270900	27	ALAGOAS	-36.4367	-9.53196	96	93.8543	1.02286	0.555	0.43	0.748	0.531	-0.792398	81.1668	73.8885	5.33888	0	800.686	0.0491761
2709103	270910	27	ALAGOAS	-36.4968	-9.64232	315	288.958	1.09013	0.541	0.421	0.71	0.529	-0.775539	83.386	74.015	5.48694	0.289558	788.214	0.0564121
2709152	270915	27	ALAGOAS	-36.3556	-9.9075	732	510.583	1.43376	0.564	0.466	0.7	0.549	-0.750367	78.9138	72.7838	6.27894	0.330005	1042.92	0.0455138
2709202	270920	27	ALAGOAS	-37.006	-9.97106	274	347.391	0.788716	0.532	0.395	0.765	0.499	-0.82743	84.8255	81.7126	3.91179	0.656976	685.937	0.0478109
2709301	270930	27	ALAGOAS	-36.0331	-9.15952	1204	850.352	1.41605	0.593	0.462	0.764	0.59	-0.692023	78.0056	66.4753	6.95089	0.495299	1161.97	0.0622353
2709400	270940	27	ALAGOAS	-36.2484	-9.37705	391	351.862	1.11125	0.586	0.478	0.758	0.554	-0.725501	75.5572	73.7077	8.52225	0.467621	893.449	0.0579075
2800100	280010	28	SERGIPE	-36.9275	-10.134	31	32.0942	0.965905	0.611	0.55	0.728	0.569	-0.690972	69.5736	68.4929	6.81992	0.563857	942.001	0.0290294
2800209	280020	28	SERGIPE	-37.0222	-10.2925	334	303.721	1.09971	0.578	0.452	0.747	0.573	-0.708908	77.6764	68.3081	8.11584	0.214748	934.16	0.057438
2800308	280030	28	SERGIPE	-37.0482	-10.9072	8946	8404.72	1.06459	0.77	0.708	0.823	0.784	0.061707	46.5749	31.5176	34.7691	4.32738	3600.45	0.0688666
2800407	280040	28	SERGIPE	-37.6123	-11.2645	172	152.214	1.12999	0.595	0.49	0.783	0.55	-0.777254	77.5	73.1606	3.90072	0.67745	927.259	0.000688951
2800506	280050	28	SERGIPE	-37.3134	-10.7582	297	224.169	1.32493	0.579	0.434	0.773	0.579	-0.721146	79.0342	65.1423	10.4338	0.0994674	1126.95	0.0329435
2800605	280060	28	SERGIPE	-37.0412	-10.9068	526	334.243	1.57381	0.649	0.545	0.776	0.647	-0.540778	65.4442	57.1641	13.5432	1.12725	1516.09	0.0400016
2800670	280067	28	SERGIPE	-37.6236	-11.1464	412	377.382	1.09174	0.604	0.492	0.771	0.581	-0.649554	74.3046	62.0437	8.73781	0.746633	1109.67	0.025693
2800704	280070	28	SERGIPE	-36.4718	-10.4189	101	95.7252	1.05511	0.54	0.435	0.701	0.515	-0.851837	80.9335	80.7666	3.5033	0.429459	828.678	0.0135627
2801009	280100	28	SERGIPE	-37.4964	-10.7433	268	250.768	1.06872	0.621	0.484	0.793	0.625	-0.612033	76.2605	56.885	7.31752	0.17217	1363.36	0.0695067
2801108	280110	28	SERGIPE	-36.9738	-10.1387	59	57.0513	1.03416	0.569	0.462	0.722	0.553	-0.757458	77.4486	70.0133	5.23628	0	974.393	0.0302787
2801207	280120	28	SERGIPE	-37.788	-9.6541	379	281.259	1.34756	0.567	0.435	0.741	0.566	-0.677392	80.7545	73.6302	8.84669	0.655181	1095.58	0.0645308
2801306	280130	28	SERGIPE	-37.0548	-10.5061	513	420.253	1.22073	0.615	0.51	0.766	0.596	-0.69704	74.016	65.4578	8.16637	0.435955	1228.1	0.0206909
2801405	280140	28	SERGIPE	-37.7019	-10.358	328	303.813	1.07962	0.588	0.442	0.791	0.581	-0.685625	80.3213	62.6884	7.58341	0.19146	1013.51	0.0579614
2801504	280150	28	SERGIPE	-36.9908	-10.6468	244	161.947	1.5067	0.643	0.546	0.783	0.623	-0.598759	66.9075	59.9423	18.0216	0.295732	1390.52	0.0126155
2801603	280160	28	SERGIPE	-36.884	-10.2478	126	92.3003	1.36512	0.623	0.543	0.731	0.608	-0.626116	69.7797	61.9441	10.1691	0.154314	1212.07	0.079887
2801702	280170	28	SERGIPE	-37.7547	-11.4736	291	206.979	1.40598	0.553	0.414	0.755	0.54	-0.786355	82.2354	73.5814	5.82136	0.366469	960.796	0.0344608
2801900	280190	28	SERGIPE	-37.1879	-10.357	50	58.6324	0.852769	0.604	0.512	0.748	0.576	-0.687047	73.6889	66.9085	8.79631	0.213133	973.952	0.0523158
2802007	280200	28	SERGIPE	-37.1493	-10.6774	70	58.2152	1.20244	0.61	0.527	0.753	0.571	-0.717476	70.9	61.178	11.0623	0	1087.87	-0.00694657
2802106	280210	28	SERGIPE	-37.44	-11.2679	1065	899.156	1.18451	0.647	0.552	0.782	0.627	-0.544626	66.9843	55.5137	11.9915	1.07754	1495.16	0.027538
2802205	280220	28	SERGIPE	-37.3161	-10.2705	113	73.5711	1.53595	0.584	0.473	0.773	0.546	-0.732524	77.5096	71.9682	7.18227	0.273794	881.474	0.0572535
2802304	280230	28	SERGIPE	-37.5419	-10.5401	224	197.961	1.13155	0.589	0.428	0.768	0.623	-0.604766	79.6197	50.5634	7.95478	0.56551	1461.87	0.0572102
2802403	280240	28	SERGIPE	-37.0844	-9.96735	126	167.902	0.750426	0.564	0.422	0.783	0.544	-0.754751	81.1171	76.2906	3.89053	0.312929	842.116	0.0559964
2802502	280250	28	SERGIPE	-36.988	-10.6865	36	40.84	0.881488	0.645	0.567	0.776	0.609	-0.634227	63.8877	60.9524	15.1987	0.20298	1204.53	-0.0048778
2802601	280260	28	SERGIPE	-37.1961	-10.2262	81	89.0364	0.909738	0.577	0.468	0.729	0.562	-0.715825	78.13	72.9345	6.93585	0	830.162	0.0718723
2802700	280270	28	SERGIPE	-36.5386	-10.4343	116	109.022	1.06401	0.562	0.469	0.735	0.514	-0.810104	77.5518	83.215	4.02803	0	715.543	0.0584469
2802809	280280	28	SERGIPE	-37.5151	-11.5185	208	195.397	1.0645	0.58	0.475	0.772	0.533	-0.775773	77.5733	75.0235	8.98754	0.420997	939.824	0.00121459
2802908	280290	28	SERGIPE	-37.4269	-10.6857	1594	1217.91	1.30897	0.642	0.513	0.801	0.645	-0.474887	72.4609	49.9313	11.6957	1.32194	1575.33	0.0851003
2803005	280300	28	SERGIPE	-37.7874	-11.2768	551	515.264	1.06937	0.556	0.407	0.761	0.555	-0.72102	81.7246	70.866	6.22167	0.27095	998.055	0.0627121
2803104	280310	28	SERGIPE	-37.0996	-10.1235	74	81.8643	0.903932	0.602	0.512	0.748	0.569	-0.647916	74.8922	66.8084	5.01485	0.17325	899.665	0.0783292
2803203	280320	28	SERGIPE	-37.3078	-10.9967	523	400.888	1.30466	0.561	0.414	0.779	0.548	-0.745167	76.4713	71.1711	8.64407	0.280065	895.498	0.0266284
2803302	280330	28	SERGIPE	-36.9418	-10.5895	239	239.338	0.998589	0.621	0.544	0.757	0.581	-0.646034	68.4236	65.4735	13.6344	0.569344	1097.87	0.0279104
2803401	280340	28	SERGIPE	-36.8008	-10.3465	218	178.705	1.2199	0.56	0.455	0.7	0.551	-0.762954	78.7862	71.9313	7.8423	0	914.596	0.0441528
2803500	280350	28	SERGIPE	-37.6664	-10.9153	1452	1394.9	1.04095	0.625	0.515	0.775	0.613	-0.55784	73.1265	54.9623	10.3004	0.866876	1358.77	0.059193
2803609	280360	28	SERGIPE	-37.1606	-10.797	460	332.066	1.38533	0.642	0.582	0.772	0.589	-0.664535	64.2227	67.9632	10.9874	0.691587	1181.78	-0.00292452
2803708	280370	28	SERGIPE	-37.5434	-10.6641	99	97.428	1.01614	0.583	0.474	0.728	0.573	-0.696221	77.345	61.757	6.10623	0	1027.83	0.0502699
2803807	280380	28	SERGIPE	-36.9189	-10.3465	66	46.312	1.42512	0.599	0.531	0.722	0.56	-0.734421	72.8419	69.1814	10.3775	0	1051.91	0.00437966
2803906	280390	28	SERGIPE	-37.3115	-10.66	214	175.02	1.22273	0.587	0.442	0.781	0.587	-0.675711	78.7597	58.4242	8.5018	0.518203	1149.26	0.0335071
2804003	280400	28	SERGIPE	-37.0833	-10.7369	286	215.574	1.32672	0.618	0.511	0.781	0.59	-0.689481	69.822	60.8462	11.9523	0.204767	1204.12	0.000362259
2804102	280410	28	SERGIPE	-37.3457	-10.579	186	176.962	1.05107	0.587	0.429	0.792	0.596	-0.635	80.9962	56.3134	6.21929	0.133387	1112.38	0.0881261
2804201	280420	28	SERGIPE	-37.5614	-10.0259	165	176.285	0.935979	0.553	0.431	0.726	0.539	-0.751162	80.4988	75.9878	5.13801	0.128013	836.264	0.0550005
2804300	280430	28	SERGIPE	-36.957	-10.4274	134	106.277	1.26086	0.626	0.554	0.771	0.575	-0.678558	70.7388	65.6361	9.92497	0.189799	1132.51	0.0345305
2804409	280440	28	SERGIPE	-36.5767	-10.3159	295	262.668	1.1231	0.589	0.505	0.702	0.575	-0.644999	70.5487	66.9759	7.02697	0.926497	1058.11	0.0361186
2804458	280445	28	SERGIPE	-37.4544	-10.3947	135	134.592	1.00303	0.577	0.43	0.774	0.577	-0.693146	79.6791	67.7807	5.51373	0	932.202	0.0569801
2804508	280450	28	SERGIPE	-37.4199	-10.2157	413	455.423	0.906836	0.587	0.456	0.75	0.591	-0.642595	76.6197	62.8058	10.1918	0.121108	1122.05	0.0751905
2804607	280460	28	SERGIPE	-37.1937	-10.4921	418	354.935	1.1777	0.6	0.497	0.749	0.579	-0.66662	75.0916	65.7196	8.62273	0.132554	1054.52	0.0679196
2804706	280470	28	SERGIPE	-37.0505	-10.0786	81	91.0611	0.88951	0.598	0.532	0.719	0.56	-0.656929	72.697	69.7778	5.08889	0.275006	960.789	0.0622549
2804805	280480	28	SERGIPE	-37.1285	-10.8488	2826	1969.21	1.4355	0.664	0.581	0.811	0.62	-0.564617	63.471	52.8068	15.593	0.252894	1357.2	0.0194196
2804904	280490	28	SERGIPE	-36.648	-10.4499	177	175.03	1.01126	0.555	0.454	0.731	0.514	-0.774213	77.8834	80.217	5.67133	0.412548	750.082	0.0378337
2805000	280500	28	SERGIPE	-37.686	-10.6181	49	45.8129	1.06957	0.593	0.499	0.698	0.599	-0.691382	72.8455	61.3009	7.04941	0	1188.14	0.0304908
2805109	280510	28	SERGIPE	-37.6811	-11.1935	150	122.535	1.22415	0.592	0.486	0.75	0.568	-0.730619	75.951	70.482	6.7437	0.118551	1074.31	0.0274257
2805208	280520	28	SERGIPE	-37.7221	-10.5667	80	92.3376	0.866383	0.583	0.48	0.711	0.58	-0.692755	76.4356	59.5845	6.55978	0.438464	1102.03	0.0164318
2805307	280530	28	SERGIPE	-36.8597	-10.7411	128	109.446	1.16954	0.603	0.515	0.764	0.558	-0.704299	73.8605	71.2146	8.55408	0.816338	1023.74	0.0388432
2805406	280540	28	SERGIPE	-37.6842	-9.80579	384	386.105	0.994547	0.529	0.376	0.76	0.519	-0.791709	84.5994	79.0842	4.64708	0	807.605	0.0348954
2805505	280550	28	SERGIPE	-38.1767	-10.7076	347	345.227	1.00514	0.561	0.417	0.751	0.563	-0.747285	82.1227	67.3246	5.29606	0.115239	938.797	0.054689
2805604	280560	28	SERGIPE	-37.2766	-9.91926	282	367.314	0.767714	0.568	0.462	0.739	0.537	-0.724961	77.5924	76.7767	4.38972	0.292624	824.192	0.0730449
2805703	280570	28	SERGIPE	-36.8421	-10.2082	578	402.142	1.43739	0.661	0.593	0.776	0.629	-0.542803	64.7117	55.2157	10.3674	0.375926	1450.54	0.0667
2805802	280580	28	SERGIPE	-37.7293	-11.0664	259	277.018	0.934951	0.539	0.381	0.781	0.527	-0.813825	83.4609	76.3176	5.66188	0.0809888	869.672	0.0206045
2805901	280590	28	SERGIPE	-37.1935	-10.7317	167	117.25	1.42433	0.617	0.52	0.766	0.591	-0.68295	68.5846	63.7269	12.3937	0.165733	1271.71	0.00613615
2806008	280600	28	SERGIPE	-37.4329	-10.5452	300	270.235	1.11015	0.613	0.49	0.769	0.61	-0.563373	75.3115	52.6091	9.44595	0.372222	1213.6	0.0828566
2806107	280610	28	SERGIPE	-37.0313	-10.6946	147	116.551	1.26127	0.631	0.571	0.731	0.603	-0.632197	65.141	59.596	12.8009	0.636541	1282.24	-0.0149466
2806206	280620	28	SERGIPE	-37.4778	-11.0221	253	277.666	0.91116	0.609	0.486	0.789	0.588	-0.642443	75.8041	63.1844	8.34095	0.75973	1187.84	0.0445682
2806305	280630	28	SERGIPE	-37.4498	-11.3533	176	162.412	1.08367	0.545	0.414	0.764	0.513	-0.857872	82.3847	79.5732	6.26309	0.157822	770.331	0.00850958
2806404	280640	28	SERGIPE	-36.5996	-10.2877	94	92.3429	1.01795	0.59	0.526	0.716	0.544	-0.755746	71.1608	72.4248	3.92902	0	951.12	0.0189669
2806503	280650	28	SERGIPE	-37.1977	-10.6462	69	52.6546	1.31043	0.592	0.514	0.766	0.527	-0.814551	73.6478	78.0895	6.70934	0	801.438	-0.00796695
2806602	280660	28	SERGIPE	-37.0563	-10.782	175	156.79	1.11615	0.637	0.543	0.778	0.613	-0.634316	68.4161	60.1047	12.7185	0.250046	1328.47	0.0183839
2806701	280670	28	SERGIPE	-37.2095	-11.0137	1480	1041.38	1.4214	0.662	0.581	0.8	0.624	-0.524963	62.9882	49.4667	16.179	0.79049	1455.21	0.0210167
2806800	280680	28	SERGIPE	-37.5684	-10.7923	152	151.119	1.00583	0.588	0.471	0.756	0.572	-0.71973	77.3685	60.6049	4.19866	0	1008.5	0.0164526
2806909	280690	28	SERGIPE	-36.8862	-10.3465	67	50.205	1.33454	0.587	0.49	0.732	0.564	-0.698123	76.6156	69.0405	11.9665	0.782924	925.278	0.0377642
2807006	280700	28	SERGIPE	-37.384	-10.3878	46	53.6399	0.857569	0.567	0.424	0.753	0.571	-0.675196	80.839	65.5852	3.65399	0.551401	1079.7	0.0507678
2807105	280710	28	SERGIPE	-37.8094	-10.7381	620	575.105	1.07808	0.604	0.492	0.775	0.579	-0.655255	75.7035	59.8936	4.9893	0.240629	1053.25	0.070082
2807204	280720	28	SERGIPE	-37.1122	-10.605	100	110.369	0.906044	0.609	0.541	0.74	0.565	-0.693429	69.7096	67.5247	12.5933	0	990.926	0.0344308
2807303	280730	28	SERGIPE	-36.8839	-10.2092	43	40.4918	1.06194	0.604	0.542	0.722	0.564	-0.668718	70.2783	67.9928	5.96974	0	980.601	0.0457015
2807402	280740	28	SERGIPE	-37.999	-11.1843	781	708.255	1.10274	0.557	0.404	0.702	0.609	-0.665599	79.609	60.924	7.19443	0.303262	1262.41	0.0587308
2807501	280750	28	SERGIPE	-37.8454	-11.3681	202	177.979	1.13498	0.551	0.432	0.746	0.52	-0.793778	80.9465	76.3675	6.94444	0	796.788	0.0213543
2807600	280760	28	SERGIPE	-37.6611	-11.3799	425	292.338	1.45386	0.579	0.476	0.719	0.567	-0.695564	77.5543	67.0299	8.5852	0.808588	1065.73	0.0241597
2900108	290010	29	BAHIA	-41.6616	-13.2535	90	159.727	0.563448	0.603	0.51	0.746	0.577	-0.572748	74.6267	58.0543	15.0092	0.267519	996.83	0.0959586
2900207	290020	29	BAHIA	-39.1166	-8.72342	197	228.027	0.863925	0.575	0.46	0.776	0.533	-0.758989	77.0754	77.4608	6.30995	0.602392	877.847	0.00807226
2900306	290030	29	BAHIA	-38.0183	-11.6626	250	212.088	1.17877	0.582	0.487	0.723	0.56	-0.745202	76.7228	71.4934	6.69851	0.430163	924.464	0.0275098
2900355	290035	29	BAHIA	-38.1155	-10.5296	165	236.327	0.698168	0.546	0.432	0.718	0.526	-0.71664	82.3667	73.8517	4.50534	0.112008	770.383	0.0656687
2900405	290040	29	BAHIA	-38.7681	-11.8729	197	245.34	0.802956	0.55	0.422	0.747	0.529	-0.845678	79.434	74.6245	6.03972	0	789.226	-0.00684926
2900504	290050	29	BAHIA	-42.1362	-13.4223	111	181.119	0.612842	0.584	0.471	0.758	0.558	-0.627652	77.1713	61.7483	11.288	0	1162.94	0.0572876
2900603	290060	29	BAHIA	-39.8858	-14.1273	53	75.0953	0.705765	0.583	0.471	0.733	0.573	-0.798919	75.1719	63.9449	7.06182	0	1047.2	-0.0388829
2900702	290070	29	BAHIA	-38.4226	-12.1342	2495	2104.29	1.18583	0.683	0.592	0.79	0.681	-0.423334	56.6202	45.3396	17.2838	1.36065	1953.75	-0.00770336
2900801	290080	29	BAHIA	-39.1942	-17.5189	381	313.462	1.21549	0.608	0.476	0.771	0.611	-0.665824	76.2244	59.9667	8.66066	0.794879	1311.21	0.0100815
2900900	290090	29	BAHIA	-39.6359	-14.706	118	110.129	1.07148	0.563	0.421	0.751	0.563	-0.840935	81.0635	67.6985	7.48498	0	920.04	-0.0133384
2901007	290100	29	BAHIA	-39.5981	-13.0345	521	509.83	1.02191	0.625	0.492	0.807	0.616	-0.59472	71.7488	60.1342	14.6665	1.50677	1280.86	0.0203259
2901106	290110	29	BAHIA	-38.7556	-12.4002	396	369.112	1.07285	0.666	0.6	0.81	0.609	-0.628211	62.8396	52.6605	12.1045	0.577823	1472.28	-0.038003
2901155	290115	29	BAHIA	-41.4372	-11.4496	178	226.394	0.786226	0.561	0.464	0.751	0.506	-0.785364	78.9116	78.8565	8.24715	0	711.312	0.0145987
2901205	290120	29	BAHIA	-41.1271	-14.6113	232	446.994	0.518985	0.54	0.371	0.771	0.549	-0.737768	84.1367	66.1818	7.8031	0.394065	937.813	0.0419587
2901304	290130	29	BAHIA	-41.3246	-12.8014	163	198.918	0.819423	0.555	0.415	0.764	0.54	-0.813847	80.7937	79.1312	9.24908	0.131686	840.852	-0.00347264
2901353	290135	29	BAHIA	-39.8323	-10.3442	163	228.403	0.713636	0.588	0.474	0.731	0.586	-0.661185	76.1781	64.276	8.69168	0.13085	1000.57	0.0441629
2901403	290140	29	BAHIA	-44.6958	-12.0067	227	226.657	1.00151	0.625	0.556	0.778	0.564	-0.665447	72.0894	68.4671	8.64698	0.182151	1047.8	0.0404243
2901502	290150	29	BAHIA	-39.2485	-12.1496	121	165.664	0.730383	0.589	0.471	0.766	0.565	-0.770132	76.0498	69.4693	6.74024	0.374967	1389.73	-0.0245402
2901601	290160	29	BAHIA	-38.331	-10.4127	168	290.579	0.578132	0.592	0.491	0.739	0.573	-0.637549	72.6961	66.3127	5.49982	0.337698	1143.71	0.0804722
2901700	290170	29	BAHIA	-39.1187	-12.4348	150	168.634	0.889494	0.561	0.422	0.768	0.544	-0.856174	77.3527	65.4244	4.81658	0.102796	1087	-0.100505
2901809	290180	29	BAHIA	-40.2757	-10.5758	140	170.51	0.82106	0.598	0.498	0.741	0.58	-0.710449	75.3448	62.8235	8.83213	0.284853	1115.94	0.0382907
2901908	290190	29	BAHIA	-38.08	-11.6554	214	275.144	0.777759	0.548	0.425	0.751	0.516	-0.788245	79.9844	75.399	4.16621	0.115565	686.567	0.0412153
2901957	290195	29	BAHIA	-39.7421	-13.8532	95	115.225	0.82447	0.552	0.413	0.735	0.555	-0.753255	81.3359	68.578	6.23599	0.302183	953.491	0.0398069
2902005	290200	29	BAHIA	-41.4617	-14.4266	168	236.621	0.709979	0.581	0.439	0.754	0.591	-0.58082	80.9355	53.8742	11.6585	0.264396	1330.7	0.0758147
2902054	290205	29	BAHIA	-38.1983	-12.2152	171	151.997	1.12503	0.57	0.462	0.744	0.54	-0.756722	75.1467	71.6529	13.4105	0.308469	886.691	-0.00770273
2902104	290210	29	BAHIA	-38.961	-11.3357	591	721.343	0.81927	0.534	0.381	0.747	0.534	-0.734743	82.8505	75.2901	11.8164	0.289409	845.733	0.0460207
2902203	290220	29	BAHIA	-38.5031	-12.0882	131	146.849	0.892066	0.588	0.47	0.761	0.568	-0.770129	74.2288	67.2427	9.5798	0.415384	1150.44	-0.0380757
2902252	290225	29	BAHIA	-39.4133	-15.2609	169	153.549	1.10063	0.559	0.413	0.758	0.557	-0.839486	81.7908	70.8839	6.65425	0.175058	950.538	-0.000137719
2902302	290230	29	BAHIA	-39.0029	-13.0806	132	124.335	1.06165	0.575	0.443	0.753	0.57	-0.753026	75.2149	69.0396	7.67243	0.690177	1049.85	-0.0243328
2902401	290240	29	BAHIA	-39.322	-14.3169	217	197.582	1.09829	0.568	0.434	0.759	0.555	-0.816868	78.3567	69.2164	6.54638	0.272347	959.779	-0.0140799
2902500	290250	29	BAHIA	-44.5361	-12.3041	137	211.722	0.647059	0.589	0.492	0.763	0.543	-0.680623	77.2062	70.7079	8.80445	0.260225	861.347	0.0509572
2902609	290260	29	BAHIA	-40.1669	-11.9594	260	305.78	0.850271	0.585	0.471	0.775	0.549	-0.77513	78.6944	70.6382	8.37375	0	861.303	-0.00124888
2902658	290265	29	BAHIA	-38.6119	-10.5741	130	179.539	0.724064	0.579	0.468	0.769	0.539	-0.702297	79.1107	69.1001	4.94927	0	953.328	0.0916553
2902708	290270	29	BAHIA	-43.1436	-11.089	620	636.283	0.974404	0.557	0.457	0.75	0.503	-0.811747	77.9259	78.6188	7.14392	0.169551	799.183	-5.87259e-05
2902807	290280	29	BAHIA	-41.3317	-13.6202	300	294.066	1.02018	0.575	0.469	0.717	0.566	-0.63068	76.715	70.0838	7.68296	0.429414	1025.4	0.0695806
2902906	290290	29	BAHIA	-40.5764	-14.8643	492	494.759	0.994422	0.551	0.386	0.77	0.563	-0.744062	83.228	64.353	7.85321	0	1074.55	0.0514816
2903003	290300	29	BAHIA	-42.0591	-11.8088	167	239.056	0.698564	0.63	0.553	0.784	0.578	-0.581479	72.441	65.5172	13.8425	0.908405	984.701	0.0589129
2903102	290310	29	BAHIA	-39.6014	-14.21	101	100.016	1.00984	0.577	0.465	0.705	0.585	-0.748981	75.9371	66.3683	9.30776	0.341051	1189.33	0.00620038
2903201	290320	29	BAHIA	-45.0042	-12.1449	2135	1744.79	1.2238	0.721	0.668	0.807	0.695	-0.273752	55.5618	41.5949	21.8575	1.67004	2250.37	0.0573962
2903235	290323	29	BAHIA	-41.9121	-11.7611	168	212.333	0.791198	0.607	0.55	0.739	0.551	-0.630566	73.8464	65.9647	6.75318	0	902.462	0.0666198
2903276	290327	29	BAHIA	-39.0787	-11.5291	154	204.027	0.754789	0.61	0.503	0.786	0.574	-0.597309	74.412	61.1769	10.4264	0.147313	1139.95	0.0377985
2903300	290330	29	BAHIA	-39.4733	-14.8098	133	106.859	1.24464	0.602	0.508	0.744	0.576	-0.772887	72.1689	65.9803	7.1267	0.307126	1050.61	-0.0103264
2903409	290340	29	BAHIA	-38.8803	-15.8614	393	319.522	1.22999	0.598	0.48	0.771	0.577	-0.748817	74.5779	67.8416	4.42789	0.534483	992.467	0.0303793
2903508	290350	29	BAHIA	-41.26	-15.0335	261	256.798	1.01636	0.575	0.444	0.76	0.562	-0.674802	80.2076	65.3835	9.52979	0.215801	1014.4	0.0662776
2903607	290360	29	BAHIA	-38.8122	-11.6201	196	225.812	0.867969	0.538	0.402	0.738	0.525	-0.83733	81.8937	74.5894	8.36538	0.117442	803.037	-0.0134379
2903706	290370	29	BAHIA	-40.2005	-14.3626	190	250.751	0.757709	0.567	0.453	0.753	0.535	-0.770806	80.1301	73.7808	8.96187	0.0802632	880.655	0.0471583
2903805	290380	29	BAHIA	-40.6057	-12.6613	209	264.146	0.791215	0.551	0.447	0.729	0.514	-0.814435	80.4202	76.7753	8.29729	0	718.114	-0.0199007
2903904	290390	29	BAHIA	-43.4171	-13.2541	884	865.434	1.02146	0.633	0.533	0.775	0.615	-0.577335	68.8034	61.3795	9.26653	0.722764	1464.1	0.0202288
2903953	290395	29	BAHIA	-40.5012	-14.3729	125	158.349	0.789385	0.546	0.407	0.749	0.535	-0.726188	82.3588	71.6989	10.4199	0	941.66	0.0668611
2904001	290400	29	BAHIA	-41.8243	-12.7151	145	213.264	0.679893	0.612	0.514	0.789	0.564	-0.673925	74.8063	67.4026	13.245	0	1121.58	0.00858177
2904050	290405	29	BAHIA	-41.2684	-11.9696	193	184.595	1.04553	0.561	0.467	0.685	0.552	-0.675259	79.0001	69.3691	16.1462	0.223473	967.634	0.0365191
2904100	290410	29	BAHIA	-42.7301	-12.8208	243	350.965	0.692351	0.603	0.497	0.782	0.564	-0.650512	74.9286	62.9002	8.06131	0	1144.16	0.053751
2904209	290420	29	BAHIA	-42.5293	-13.3809	79	177.522	0.445	0.575	0.464	0.754	0.543	-0.699317	78.8424	71.0312	12.1078	0	901.01	0.0396446
2904308	290430	29	BAHIA	-39.7935	-13.1055	168	210.555	0.797879	0.597	0.49	0.775	0.56	-0.730737	75.1163	71.0477	10.4091	0.141423	985.538	0.0194415
2904407	290440	29	BAHIA	-43.9657	-12.4867	88	186.224	0.472534	0.592	0.523	0.746	0.533	-0.698951	74.8932	75.9033	5.09117	0	779.222	0.0563817
2904506	290450	29	BAHIA	-42.6247	-12.0026	165	187.81	0.87854	0.57	0.445	0.754	0.552	-0.686405	78.5461	69.1748	11.2834	0.193737	850.096	0.0575577
2904605	290460	29	BAHIA	-41.6671	-14.2054	854	1031.64	0.827759	0.656	0.554	0.807	0.63	-0.412326	65.2371	52.2819	16.6953	1.18108	1488.69	0.0938727
2904704	290470	29	BAHIA	-39.3025	-14.9564	358	307.923	1.16265	0.613	0.495	0.772	0.604	-0.724069	72.2624	64.4956	9.91768	0.216343	1116.35	0.00664398
2904753	290475	29	BAHIA	-43.6314	-10.7118	164	258.325	0.634839	0.565	0.471	0.761	0.504	-0.733121	77.3274	81.6217	11.6057	0.111393	768.048	0.0376047
2904803	290480	29	BAHIA	-40.4103	-14.9786	92	174.801	0.526298	0.561	0.406	0.752	0.579	-0.746025	81.7492	59.5057	8.96126	0.343998	1259.14	0.0136492
2904852	290485	29	BAHIA	-39.1867	-12.5371	238	225.74	1.05432	0.581	0.49	0.763	0.525	-0.789714	77.9157	74.6472	4.15907	0.225966	909.571	-0.0314105
2904902	290490	29	BAHIA	-38.9694	-12.5962	559	458.354	1.21962	0.647	0.577	0.762	0.615	-0.706885	63.4733	61.2291	12.8678	0.356367	1288.74	-0.0774766
2905008	290500	29	BAHIA	-42.2214	-14.5042	232	371.738	0.624066	0.637	0.541	0.769	0.621	-0.450157	71.3297	50.0036	15.1269	0.729394	1460.57	0.085813
2905107	290510	29	BAHIA	-40.4373	-11.0931	132	158.225	0.834247	0.546	0.434	0.701	0.535	-0.798307	80.7591	74.8575	6.5345	0.450583	768.949	-0.000636971
2905156	290515	29	BAHIA	-40.9093	-14.3386	94	217.096	0.432971	0.542	0.409	0.725	0.536	-0.662804	81.3938	69.0872	6.40989	0	1054.76	0.0764057
2905206	290520	29	BAHIA	-42.4857	-14.0668	559	723.217	0.772894	0.625	0.484	0.801	0.631	-0.482991	72.8707	56.5476	18.2592	0.767368	1546.65	0.0810944
2905305	290530	29	BAHIA	-41.4722	-11.6914	271	246.231	1.1006	0.584	0.49	0.734	0.554	-0.722695	76.9731	71.5388	8.38752	0	894.588	0.0252637
2905404	290540	29	BAHIA	-39.0433	-13.4876	156	192.673	0.809651	0.627	0.51	0.807	0.6	-0.794003	70.8679	61.7249	1.80907	0.10894	1103.67	-0.00172468
2905503	290550	29	BAHIA	-40.3074	-11.0222	140	187.612	0.74621	0.573	0.473	0.758	0.526	-0.783084	77.526	73.6592	6.91181	0.152886	745.042	0.0268625
2905602	290560	29	BAHIA	-39.4964	-15.4176	506	462.466	1.09415	0.581	0.419	0.768	0.608	-0.735737	77.0188	65.4152	10.1863	0.501851	1130.93	0.00479968
2905701	290570	29	BAHIA	-38.3257	-12.6988	4273	3194.42	1.33812	0.694	0.616	0.798	0.681	-0.417024	57.2253	41.7809	19.4092	1.40556	1882.29	0.00489793
2905800	290580	29	BAHIA	-39.1006	-13.9471	490	464.449	1.05502	0.565	0.452	0.71	0.562	-0.784427	77.1545	69.5414	8.51649	0.456169	1025.83	-0.0182931
2905909	290590	29	BAHIA	-43.0123	-9.51715	259	412.122	0.628423	0.557	0.43	0.778	0.516	-0.734401	81.5024	77.3295	5.68376	0.252073	733.497	0.0398861
2906006	290600	29	BAHIA	-40.3188	-10.5057	872	962.542	0.905908	0.586	0.475	0.749	0.566	-0.695334	76.8368	70.8732	12.8039	0.450921	1033.66	0.0339192
2906105	290610	29	BAHIA	-44.205	-13.0759	53	140.799	0.376412	0.565	0.463	0.732	0.531	-0.742718	78.4413	71.8906	5.18716	0	819.709	0.0753135
2906204	290620	29	BAHIA	-41.7655	-11.6876	362	351.904	1.02869	0.587	0.496	0.734	0.555	-0.666602	76.5937	66.7378	9.3689	0.145859	903.97	0.0383586
2906303	290630	29	BAHIA	-38.9474	-15.6798	529	496.419	1.06564	0.59	0.434	0.796	0.596	-0.749945	76.5157	64.3245	6.82703	0.507977	1100.14	0.0109164
2906402	290640	29	BAHIA	-39.1237	-11.805	118	151.425	0.779255	0.587	0.465	0.787	0.554	-0.761671	76.4302	66.284	8.02535	0	993.065	-0.0083126
2906501	290650	29	BAHIA	-38.5436	-12.6719	1468	1175.45	1.249	0.691	0.616	0.823	0.652	-0.577097	57.6718	45.8063	14.98	0.181636	1595.49	-0.0478044
2906600	290660	29	BAHIA	-42.8644	-14.4132	132	228.627	0.57734	0.591	0.481	0.743	0.578	-0.586173	76.6319	58.2458	10.0783	0.266312	1157.58	0.0527195
2906709	290670	29	BAHIA	-41.2411	-15.5061	418	431.946	0.96771	0.601	0.482	0.798	0.565	-0.686154	76.4424	68.9517	9.66257	0.107468	990.617	0.0570485
2906808	290680	29	BAHIA	-39.4966	-10.6667	451	489.112	0.922067	0.557	0.438	0.745	0.53	-0.693008	80.7445	75.2522	13.1221	0.369944	834.786	0.042995
2906824	290682	29	BAHIA	-39.0241	-9.89067	192	231.439	0.82958	0.562	0.453	0.707	0.554	-0.700542	80.5738	71.3223	10.0935	0.133124	973.833	0.0454004
2906857	290685	29	BAHIA	-39.8354	-11.6701	114	204.379	0.557771	0.599	0.48	0.77	0.582	-0.641837	76.9954	61.1981	6.17508	0.201574	945.33	0.0704366
2906873	290687	29	BAHIA	-40.011	-11.3816	407	391.74	1.03896	0.621	0.514	0.752	0.62	-0.600473	73.6677	57.7594	11.8141	0.405182	1218.03	0.044344
2906899	290689	29	BAHIA	-41.2654	-14.7221	108	181.5	0.595028	0.555	0.405	0.739	0.57	-0.66538	83.373	63.8258	11.9122	0.187947	1013.94	0.0777003
2906907	290690	29	BAHIA	-39.2534	-17.7334	283	311.631	0.908116	0.616	0.473	0.791	0.626	-0.69346	75.3306	61.171	10.2199	0.476859	1355.12	0.00564017
2907004	290700	29	BAHIA	-37.9455	-11.9408	112	111.429	1.00513	0.552	0.437	0.735	0.523	-0.843934	78.0566	77.8398	7.99794	0	812.147	-0.0203654
2907103	290710	29	BAHIA	-43.7618	-14.302	339	383.161	0.884733	0.576	0.477	0.763	0.525	-0.732794	75.1943	77.9874	8.65244	0.169467	820.149	0.0257656
2907202	290720	29	BAHIA	-40.9758	-9.17859	786	924.97	0.849718	0.57	0.435	0.736	0.577	-0.638689	78.9624	65.1858	10.1726	0.195344	1202.98	0.0646928
2907301	290730	29	BAHIA	-39.4265	-12.7658	419	378.648	1.10658	0.613	0.504	0.774	0.591	-0.704309	72.4966	64.6579	8.34181	0.453703	1119.2	-0.00906371
2907400	290740	29	BAHIA	-44.8598	-12.316	32	44.4722	0.719547	0.582	0.452	0.786	0.554	-0.70953	78.8945	69.4823	8.18202	0	932.174	0.0497878
2907509	290750	29	BAHIA	-38.3763	-12.3552	807	755.968	1.06752	0.677	0.578	0.814	0.66	-0.522878	61.2659	49.706	18.798	0.718873	1658.16	-0.0195209
2907558	290755	29	BAHIA	-42.2964	-13.3282	90	149.604	0.601578	0.571	0.446	0.77	0.543	-0.648067	80.3586	67.9351	9.28946	0	925.838	0.0806821
2907608	290760	29	BAHIA	-42.1123	-11.138	228	268.684	0.84857	0.596	0.538	0.728	0.54	-0.659017	72.1425	72.7321	13.2554	0.0781169	822.551	0.0489785
2907707	290770	29	BAHIA	-39.1024	-8.97548	139	156.935	0.885711	0.6	0.503	0.779	0.552	-0.713541	77.0873	73.9359	12.3223	0.214725	1018.58	0.0120851
2907806	290780	29	BAHIA	-38.3834	-10.5922	428	545.03	0.785248	0.585	0.477	0.712	0.59	-0.638637	76.4236	61.2017	8.59865	0.313363	1042.98	0.0833742
2907905	290790	29	BAHIA	-38.5171	-11.1011	208	224.821	0.925176	0.601	0.496	0.744	0.589	-0.669456	74.0733	65.3369	8.79655	0.397651	1103.88	0.0353313
2908002	290800	29	BAHIA	-39.5523	-14.6368	387	356.521	1.0855	0.613	0.491	0.762	0.615	-0.654762	71.6521	63.8851	10.7248	1.04483	1199.26	0.0349283
2908101	290810	29	BAHIA	-44.5457	-14.1711	127	284.58	0.446248	0.596	0.471	0.805	0.558	-0.638623	77.9422	68.4233	10.9404	0.298056	1008.96	0.0867121
2908200	290820	29	BAHIA	-38.9998	-12.504	308	292.869	1.05167	0.634	0.548	0.766	0.606	-0.678691	65.994	63.3241	10.1457	0.762776	1409.17	-0.0598225
2908309	290830	29	BAHIA	-39.1709	-12.778	263	282.117	0.932232	0.606	0.479	0.805	0.578	-0.747974	73.1262	69.665	9.58956	0.670057	1073.43	-0.0391171
2908408	290840	29	BAHIA	-39.2817	-11.5618	812	939.982	0.86381	0.611	0.517	0.752	0.587	-0.600172	72.6623	59.5606	14.5197	0.4399	1083.19	0.0369878
2908507	290850	29	BAHIA	-38.7637	-12.3229	557	442.374	1.25916	0.663	0.579	0.799	0.63	-0.581181	62.9961	47.7595	10.4446	0.602342	1564.01	-0.0392014
2908606	290860	29	BAHIA	-37.607	-11.8134	300	307.246	0.976414	0.56	0.451	0.705	0.551	-0.768769	79.1112	77.3219	7.01148	0.787041	961.507	0.007063
2908705	290870	29	BAHIA	-41.9708	-14.8904	211	289.67	0.728395	0.582	0.447	0.789	0.559	-0.63977	79.864	65.775	10.9985	0.206265	985.09	0.0655578
2908804	290880	29	BAHIA	-41.0463	-13.7555	61	78.0628	0.781418	0.577	0.477	0.695	0.579	-0.676415	77.7191	64.7009	7.67441	0	1095.98	0.0448377
2908903	290890	29	BAHIA	-38.7505	-12.2479	344	335.632	1.02494	0.592	0.489	0.762	0.558	-0.718646	74.0022	68.6734	8.34375	0.972988	1029.9	-0.021469
2909000	290900	29	BAHIA	-41.9357	-15.0372	78	137.735	0.566295	0.579	0.454	0.763	0.561	-0.610914	79.0019	63.233	11.9711	0	1065.64	0.0753646
2909109	290910	29	BAHIA	-44.453	-13.8278	159	241.035	0.659638	0.6	0.491	0.807	0.545	-0.677088	75.8463	72.0335	8.93223	0.517456	823.255	0.0517504
2909208	290920	29	BAHIA	-37.933	-10.2794	175	245.599	0.712526	0.535	0.392	0.716	0.545	-0.741856	84.6157	71.0999	3.3253	0.100751	890.102	0.0628799
2909307	290930	29	BAHIA	-44.6411	-13.3418	313	467.099	0.670059	0.603	0.481	0.792	0.575	-0.626572	74.834	63.8733	10.2081	0.979739	1000.3	0.0436682
2909406	290940	29	BAHIA	-44.2525	-12.0286	192	208.492	0.920893	0.59	0.504	0.746	0.545	-0.726003	75.2031	72.5843	4.8486	0.39632	874.555	0.0472674
2909505	290950	29	BAHIA	-39.8127	-13.3626	54	76.5901	0.705047	0.599	0.503	0.765	0.559	-0.720203	74.3032	71.2784	7.59472	0.379181	974.046	0.0358351
2909604	290960	29	BAHIA	-38.1517	-11.5178	259	314.199	0.824304	0.543	0.387	0.765	0.542	-0.788317	85.001	74.906	2.60896	0	809.215	0.07718
2909703	290970	29	BAHIA	-44.4118	-12.2315	159	204.142	0.778859	0.614	0.553	0.766	0.546	-0.676962	71.6116	69.2927	10.4652	0	855.537	0.0552781
2909802	290980	29	BAHIA	-39.1007	-12.6638	951	855.228	1.11202	0.699	0.65	0.796	0.659	-0.44032	55.2874	50.8899	14.391	1.94545	1671.32	-0.0319463
2909901	290990	29	BAHIA	-39.9081	-8.98903	411	458.016	0.897336	0.581	0.463	0.778	0.544	-0.713117	77.8065	72.8615	7.86489	0.326215	866.261	0.0383837
2910008	291000	29	BAHIA	-39.9025	-14.435	143	193.728	0.738136	0.54	0.392	0.771	0.522	-0.806172	81.2603	77.3244	8.27662	0.481934	799.064	0.023991
2910057	291005	29	BAHIA	-38.298	-12.6044	1208	868.506	1.39105	0.676	0.584	0.811	0.651	-0.51394	60.3743	46.739	18.7475	0.481543	1584.31	0.00535151
2910107	291010	29	BAHIA	-41.7709	-13.7633	133	187.478	0.709405	0.591	0.482	0.783	0.547	-0.557835	77.3068	64.8226	7.58132	0	1008.68	0.137843
2910206	291020	29	BAHIA	-39.1881	-12.9115	67	62.6061	1.07018	0.632	0.531	0.795	0.598	-0.699199	70.4734	62.1568	9.6807	0	1153.68	-0.00148492
2910305	291030	29	BAHIA	-39.5205	-12.9433	114	136.194	0.837034	0.623	0.527	0.777	0.59	-0.653689	75.3847	58.5779	9.66239	0.51135	1066.97	0.0284247
2910404	291040	29	BAHIA	-40.9091	-15.5346	326	361.182	0.902582	0.544	0.4	0.754	0.533	-0.716704	80.1575	75.4915	8.51366	0.781901	821.39	0.054194
2910503	291050	29	BAHIA	-38.0788	-11.9373	679	527.526	1.28721	0.615	0.492	0.785	0.602	-0.693224	72.1124	68.1459	10.9126	0.931889	1153.72	-0.0069736
2910602	291060	29	BAHIA	-37.945	-11.7994	498	432.193	1.15229	0.589	0.469	0.74	0.589	-0.707989	76.1425	70.2326	9.25475	0.493268	1160.96	0.0195062
2910701	291070	29	BAHIA	-39.0142	-10.5058	745	880.127	0.84643	0.567	0.43	0.749	0.565	-0.703071	79.3683	68.2149	8.99827	0.497115	984.59	0.0461448
2910727	291072	29	BAHIA	-39.5842	-16.3752	1879	1383.76	1.35812	0.677	0.572	0.791	0.687	-0.397576	63.5538	45.4231	16.9664	1.6776	1973.63	0.0504978
2910750	291075	29	BAHIA	-38.2087	-10.6002	208	283.621	0.733353	0.559	0.459	0.686	0.554	-0.70059	80.0871	68.839	4.54606	0.0985462	913.711	0.0710718
2910776	291077	29	BAHIA	-44.2835	-14.2106	45	101.973	0.441286	0.588	0.505	0.763	0.527	-0.681686	77.14	74.4451	10.6173	0.184292	761.458	0.0805827
2910800	291080	29	BAHIA	-38.96	-12.2293	9883	7868.99	1.25679	0.712	0.619	0.82	0.71	-0.298475	56.5848	40.989	20.93	2.27736	2395.39	0.0106307
2910859	291085	29	BAHIA	-40.1378	-10.7385	198	255.883	0.773776	0.565	0.45	0.726	0.553	-0.725947	77.0543	71.3882	8.7771	0.204123	945.638	0.0345182
2910909	291090	29	BAHIA	-39.9214	-14.9849	66	82.7517	0.797562	0.578	0.464	0.699	0.596	-0.702935	77.0821	56.7239	8.30301	0.187703	1191.66	0.0392731
2911006	291100	29	BAHIA	-39.6565	-14.8628	163	182.375	0.893756	0.557	0.431	0.731	0.548	-0.779562	77.9847	68.7986	7.08834	0.148199	929.674	0.0267836
2911105	291110	29	BAHIA	-45.191	-11.047	279	292.938	0.952416	0.618	0.536	0.763	0.576	-0.621273	71.2867	67.2297	10.6563	0.532395	1124.27	0.0331572
2911204	291120	29	BAHIA	-39.4863	-13.7438	473	428.717	1.10331	0.632	0.508	0.771	0.645	-0.630175	71.3516	55.5148	11.367	0.389094	1508.6	0.0211131
2911253	291125	29	BAHIA	-39.7861	-11.4709	58	79.9323	0.725609	0.599	0.508	0.747	0.566	-0.672051	73.5511	61.7684	4.07474	0	1009.79	0.0220469
2911303	291130	29	BAHIA	-42.5047	-11.4275	128	175.484	0.7294	0.559	0.45	0.743	0.523	-0.712905	79.359	74.5268	12.2815	0	768.608	0.0810839
2911402	291140	29	BAHIA	-38.2593	-9.34017	210	224.369	0.935955	0.593	0.479	0.775	0.563	-0.671147	77.5153	65.9632	11.5175	0.222119	997.557	0.0472218
2911501	291150	29	BAHIA	-39.4672	-14.3237	89	127.128	0.700072	0.576	0.456	0.773	0.543	-0.831616	76.6269	71.1062	5.44596	0	985.088	-0.0160618
2911600	291160	29	BAHIA	-39.034	-12.6016	352	284.221	1.2385	0.643	0.594	0.754	0.594	-0.630685	65.3592	62.497	12.2731	0.414992	1248.98	-0.0409209
2911659	291165	29	BAHIA	-41.9371	-14.547	65	178.852	0.363416	0.569	0.437	0.77	0.548	-0.62965	81.2103	62.7996	5.19732	0	1046.67	0.0662355
2911709	291170	29	BAHIA	-42.7786	-14.2253	1134	1218	0.931008	0.673	0.584	0.789	0.663	-0.354357	64.6384	45.7233	17.6435	1.23528	1853.78	0.0789969
2911808	291180	29	BAHIA	-39.7813	-16.5812	227	363.245	0.624895	0.558	0.406	0.766	0.559	-0.780989	81.2272	67.4961	3.84673	0.324285	883.722	0.0418979
2911857	291185	29	BAHIA	-38.2802	-10.6753	149	208.035	0.716213	0.563	0.437	0.748	0.547	-0.728091	81.5386	69.9391	4.46566	0.373893	853.053	0.0692407
2911907	291190	29	BAHIA	-40.2134	-12.7691	385	380.165	1.01272	0.574	0.461	0.697	0.588	-0.718082	78.6868	70.7246	10.3104	0.416915	1131.71	0.0136377
2912004	291200	29	BAHIA	-42.2558	-14.2767	133	176.392	0.75399	0.611	0.476	0.789	0.608	-0.537721	75.3471	53.8064	7.28723	0.17131	1353.69	0.0623889
2912103	291210	29	BAHIA	-39.5915	-14.8658	462	407.536	1.13366	0.625	0.524	0.764	0.609	-0.657969	71.2487	61.9787	10.1627	0.943774	1154.98	0.029675
2912202	291220	29	BAHIA	-41.2721	-13.4263	179	198.629	0.901172	0.591	0.484	0.731	0.583	-0.653194	76.6127	64.6374	12.0398	0.134832	1158.11	0.0336968
2912301	291230	29	BAHIA	-39.9898	-14.8431	185	254.62	0.726555	0.584	0.435	0.78	0.586	-0.73043	77.5343	65.4061	5.10183	0.207716	1056.13	0.0407178
2912400	291240	29	BAHIA	-42.0112	-11.6375	210	271.858	0.772446	0.616	0.545	0.744	0.577	-0.642867	71.4336	67.8954	11.2693	0.128273	1116.52	0.037977
2912509	291250	29	BAHIA	-42.4912	-12.8791	150	223.448	0.671282	0.584	0.475	0.757	0.553	-0.623637	78.4561	69.7235	6.75826	0.365631	1016.96	0.0901331
2912608	291260	29	BAHIA	-40.9354	-12.6499	39	78.7709	0.4951	0.511	0.335	0.771	0.517	-0.831246	83.8629	76.5486	8.23644	0	675.336	0.0260871
2912707	291270	29	BAHIA	-39.3745	-14.165	373	319.435	1.16771	0.558	0.415	0.748	0.561	-0.844729	81.139	68.8043	8.03324	0.294756	962.015	-0.037866
2912806	291280	29	BAHIA	-40.1063	-17.6842	119	132.502	0.898096	0.614	0.467	0.774	0.641	-0.624946	76.7691	47.7894	10.3791	0.268928	1469	0.0273847
2912905	291290	29	BAHIA	-39.6409	-14.0673	308	303.731	1.01406	0.576	0.424	0.789	0.571	-0.747505	76.3624	65.7732	6.16001	0.244407	984.843	0.0219306
2913002	291300	29	BAHIA	-42.2133	-12.6455	197	260.641	0.755812	0.585	0.49	0.744	0.55	-0.672384	77.5104	68.3237	9.80062	0.258454	995.781	0.0200575
2913101	291310	29	BAHIA	-41.9752	-11.5528	253	285.127	0.887314	0.602	0.527	0.747	0.554	-0.650584	73.5694	67.813	14.7296	0.187527	900.788	0.043149
2913200	291320	29	BAHIA	-43.2187	-12.184	452	370.713	1.2193	0.636	0.548	0.78	0.601	-0.601744	68.2164	61.0541	12.7478	0.539978	1257.04	0.0215261
2913309	291330	29	BAHIA	-39.1887	-11.7552	54	84.0043	0.642818	0.631	0.562	0.771	0.58	-0.565167	67.756	57.011	6.94704	0.341772	1081.98	0.0592294
2913408	291340	29	BAHIA	-42.7179	-13.768	170	238.862	0.711693	0.614	0.516	0.766	0.586	-0.540461	70.9661	63.9289	16.6583	0.237423	1237.05	0.0723242
2913457	291345	29	BAHIA	-39.1401	-13.8204	157	172.946	0.907792	0.574	0.424	0.789	0.565	-0.838268	80.591	69.0958	5.92571	0	1065.11	-0.0396635
2913507	291350	29	BAHIA	-40.0975	-14.758	291	414.728	0.701636	0.552	0.382	0.786	0.559	-0.741709	82.1304	72.5987	7.38689	1.11604	913.337	0.0512381
2913606	291360	29	BAHIA	-39.0432	-14.7933	3425	2809.85	1.21918	0.69	0.59	0.808	0.688	-0.425668	60.7416	45.3729	16.9739	1.98799	1984.12	0.0251788
2913705	291370	29	BAHIA	-38.354	-11.7891	581	500.528	1.16081	0.565	0.429	0.757	0.556	-0.732874	78.8697	70.6602	8.81756	0.501939	971.498	0.0280572
2913804	291380	29	BAHIA	-39.306	-12.3142	184	236.684	0.777393	0.55	0.424	0.776	0.506	-0.810269	79.1983	75.965	4.98195	0	765.582	-0.0190813
2913903	291390	29	BAHIA	-39.7357	-14.1375	834	679.546	1.22735	0.67	0.551	0.796	0.687	-0.55469	67.0485	57.4118	12.6698	1.03369	1637.71	0.0257573
2914000	291400	29	BAHIA	-39.7407	-12.1603	860	916.642	0.93819	0.549	0.39	0.748	0.568	-0.730671	80.4414	67.0591	8.10681	0.437795	1012.99	0.0153624
2914109	291410	29	BAHIA	-42.6107	-11.8288	140	168.912	0.828827	0.59	0.499	0.736	0.558	-0.585405	75.582	65.0801	11.5819	0.303606	921.141	0.0972685
2914208	291420	29	BAHIA	-40.0839	-13.2566	81	107.375	0.754361	0.576	0.453	0.776	0.544	-0.715923	79.4808	71.3632	10.7946	0.13863	792.425	0.046343
2914307	291430	29	BAHIA	-40.9696	-13.2937	120	180.503	0.664794	0.571	0.463	0.74	0.543	-0.718675	77.9688	73.5173	10.5967	0.321563	928.628	0.0303874
2914406	291440	29	BAHIA	-41.618	-12.2435	318	320.601	0.991887	0.599	0.523	0.749	0.548	-0.66205	74.412	75.522	14.6655	0.496884	883.563	0.0191764
2914505	291450	29	BAHIA	-38.7717	-12.0337	423	411.334	1.02837	0.62	0.501	0.809	0.587	-0.685237	71.7618	60.0742	11.877	0.674477	1151.49	-0.0462316
[truncated: 3,566 more rows]

## Sheet: Dictionary
MUNIC_CODE7	Area code for the municipality with 7 digits
MUNIC_CODE6	Area code for the municipality with 6 digits
FU	Federative Unit code
FU_NAME	Name of the Federative Unit
LONG	Longitude in decimal degrees (Geographic Coordinate System: SIRGAS 2000)
LAT	Latitude in decimal degrees (Geographic Coordinate System: SIRGAS 2000)
OBSERVED	Number of observed deaths from preventable causes from 5 to 74 years (2013 to 2017)
EXPECTED	number of expected deaths for the population distribution according to sex and age groups
RR_PREV	relative risk of mortality from preventable causes from 5 to 74 years by indirect standardization by sex and age
HDI	Human Developing Index calculated by municipality
HDI_educ	Human Developing Index, education dimension
HDI_long	Human Developing Index, longevity dimension
HDI_inc	Human Developing Index, income dimension
GeoSES	the proposed socioeconomic index, varying from -1 to +1 (from the worst to the best conditions)
GeoSESed	Education dimension (%)
GeoSESpv	Poverty dimension (%)
GeoSESdp	Deprivation dimension (%)
GeoSESwl	Wealth dimension (%)
GeoSESin	Income dimension (in Brazilian reais; 1 American dollar = 1.76 Brazilian reais in 2010)
GeoSESsg	Dimension of segregation by race and income (Index of Concentration at the Extremes, varying from -1 to +1)
