# Supplementary material for: GeoSES: A socioeconomic index for health and social research in Brazil
Source: PLoS One. 2020 Apr 29;15(4):e0232074. doi: 10.1371/journal.pone.0232074 (PMC7190143; doi:10.1371/journal.pone.0232074)
Supplement: S2 Dataset — (XLS) [file pone.0232074.s004.xls]

## Sheet: SP_variables
SAMPLE_AREA_CODE	xCoord	yCoord	disp_xCoord	disp_yCoord	OBSERVED	EXPECTED	ODE	RR_CVD	GeoSES	EDUCATION	MOBILITY	POVERTY	DEPRIVATION	WEALTH	INCOME	SEGREGATION
3550308005001	333473	7.39492e+06	333473	7.39492e+06	181	132.024	1.37096	1.37175	-0.177136	7.89565	49.5616	9.51053	70.7617	2.98082	2908.11	-0.0139444
3550308005002	332424	7.39446e+06	332424	7.39446e+06	188	215.811	0.871132	0.870847	0.152679	24.9586	55.4369	1.88942	84.1745	16.5715	4027.11	0.100712
3550308005003	332525	7.39556e+06	332525	7.39556e+06	339	294.186	1.15233	1.15294	0.0282397	16.6579	56.8034	4.64659	78.3955	7.65385	3755.4	0.0560362
3550308005004	332897	7.3973e+06	332897	7.3973e+06	264	290.534	0.908671	0.908387	-0.0644619	13.8598	46.516	10.6734	76.2399	29.2228	3448.14	-0.00386609
3550308005005	334893	7.39536e+06	334893	7.39536e+06	260	191.456	1.35802	1.35911	-0.114837	10.997	45.1194	7.92827	79.7105	4.19987	3355.54	0.016817
3550308005006	334980	7.39308e+06	334980	7.39308e+06	442	427.152	1.03476	1.03494	0.199929	22.252	45.1352	2.62158	88.1685	17.7649	7159.87	0.270375
3550308005007	333711	7.39256e+06	333711	7.39256e+06	341	466.904	0.730343	0.729258	0.34243	31.0446	50.5379	1.88945	89.1634	31.2052	7998.53	0.293935
3550308005008	333076	7.3931e+06	333076	7.3931e+06	257	281.853	0.911822	0.911555	0.244711	34.3392	46.8421	3.39039	90.0038	27.6031	5734.44	0.175605
3550308005009	331257	7.39393e+06	331257	7.39393e+06	106	139.385	0.760484	0.760186	0.370276	36.4515	58.8495	2.34573	84.2901	33.8673	6633.52	0.279703
3550308005010	332235	7.39319e+06	332235	7.39319e+06	301	393.45	0.765027	0.764193	0.42192	40.332	50.4624	2.06884	90.348	31.688	8697.96	0.356542
3550308005011	331590	7.39354e+06	331590	7.39354e+06	193	209.807	0.919891	0.919709	0.38871	38.1889	47.51	0.529059	89.7002	32.6258	8122.5	0.322103
3550308005012	331132	7.39512e+06	331132	7.39512e+06	296	467.561	0.633073	0.631792	0.572072	44.3845	38.0955	0.615662	96.0509	56.5432	11595.2	0.497237
3550308005013	330334	7.39463e+06	330334	7.39463e+06	288	384.05	0.749903	0.749053	0.72577	49.1096	49.9887	0.359352	96.8075	64.7291	13299	0.523111
3550308005014	331780	7.39623e+06	331780	7.39623e+06	358	379.555	0.94321	0.94297	0.152642	23.699	51.5625	4.01072	86.7164	20.6496	4919.6	0.128732
3550308005015	334881	7.39719e+06	334881	7.39719e+06	220	188.938	1.1644	1.16483	0.0180798	9.75838	55.8399	5.44528	76.987	19.9892	3774.59	0.0739069
3550308005016	337212	7.39606e+06	337212	7.39606e+06	530	505.819	1.04781	1.04811	0.0798014	20.7941	38.3537	4.65116	85.2134	16.4533	5714.29	0.211861
3550308005017	337202	7.39403e+06	337202	7.39403e+06	577	569.436	1.01328	1.01337	0.248604	26.6076	35.1423	0.473862	90.6124	29.0758	6620.02	0.371829
3550308005018	336936	7.39277e+06	336936	7.39277e+06	373	428.335	0.870814	0.870245	0.366398	31.5596	38.8124	0.808861	92.9801	36.4349	8368.89	0.425709
3550308005019	336230	7.39136e+06	336230	7.39136e+06	348	362.215	0.960756	0.960594	0.237165	26.2452	45.6162	2.45559	88.2106	18.172	6994.29	0.321726
3550308005020	333333	7.39111e+06	333333	7.39111e+06	232	303.115	0.765385	0.764744	0.551713	46.6105	41.0254	0.612066	94.992	56.9535	9728.97	0.454584
3550308005021	332397	7.39063e+06	332397	7.39063e+06	416	547.928	0.759223	0.758041	0.747456	48.7855	44.1753	0.799928	96.1035	70.2423	16482.1	0.500003
3550308005022	331868	7.39195e+06	331868	7.39195e+06	216	405.937	0.532102	0.530911	0.893569	53.2474	48.4897	0.0877224	96.9464	78.7106	17867.4	0.645342
3550308005023	331002	7.39259e+06	331002	7.39259e+06	321	418.552	0.766929	0.766047	0.851385	55.4109	46.2121	0.238486	97.2374	85.68	14974.5	0.606433
3550308005024	329824	7.3924e+06	329824	7.3924e+06	344	552.703	0.622396	0.620864	0.885614	50.1044	56.8397	0.763363	97.0116	84.1115	16136.9	0.578329
3550308005025	329405	7.39367e+06	329405	7.39367e+06	257	416.319	0.617316	0.616156	0.915314	56.6825	51.3039	0.269965	97.2531	83.7382	17299.1	0.595146
3550308005026	329439	7.39567e+06	329439	7.39567e+06	285	389.398	0.731899	0.730998	0.836127	49.6633	43.0194	0.595696	98.5242	78.8811	16646.1	0.670895
3550308005027	331071	7.39718e+06	331071	7.39718e+06	200	194.782	1.02679	1.02685	0.249011	28.6307	47.7475	2.20385	90.9998	22.8337	5840.33	0.256326
3550308005028	330703	7.39612e+06	330703	7.39612e+06	334	422.576	0.790391	0.789565	0.633306	43.6833	50.1057	1.67335	97.5352	62.2678	10621.4	0.500183
3550308005029	329103	7.39778e+06	329103	7.39778e+06	167	186.808	0.893965	0.893756	0.415017	38.5741	45.4999	3.8756	90.0527	42.8302	8919.49	0.390276
3550308005030	330466	7.39923e+06	330466	7.39923e+06	325	349.464	0.929995	0.929726	0.160164	23.218	40.8512	1.32178	83.0752	18.5975	5784.54	0.304469
3550308005031	335932	7.39876e+06	335932	7.39876e+06	294	282.809	1.03957	1.03971	0.0652192	19.5176	44.6328	6.33944	84.6178	16.999	4783.79	0.171843
3550308005032	336387	7.40034e+06	336387	7.40034e+06	302	309.764	0.974935	0.974846	-0.0223005	19.1467	31.4569	6.11235	82.3448	13.2913	4847.62	0.186509
3550308005033	338235	7.39899e+06	338235	7.39899e+06	473	438.273	1.07924	1.07968	-0.101809	12.8376	38.9525	6.34253	77.5513	5.8701	3959.58	0.0794765
3550308005034	338034	7.39955e+06	338034	7.39955e+06	276	261.26	1.05642	1.0566	-0.0900525	12.9038	36.2124	3.26634	74.7682	7.17363	3903.97	0.109046
3550308005035	339750	7.3984e+06	339750	7.3984e+06	245	225.403	1.08694	1.08719	-0.331836	4.67873	45.2978	15.4951	62.9718	2.55012	2474.64	-0.0878391
3550308005036	339921	7.39672e+06	339921	7.39672e+06	466	482.006	0.966794	0.966611	0.232427	31.1052	34.4766	3.07535	89.0414	23.5143	7381.94	0.366706
3550308005037	340701	7.39516e+06	340701	7.39516e+06	264	338.075	0.780891	0.780209	0.453084	35.2354	37.8281	0.700943	95.5884	32.0151	11486.9	0.502795
3550308005038	339490	7.39514e+06	339490	7.39514e+06	273	317.39	0.86014	0.85969	0.39653	33.5273	35.0291	0.620101	93.5878	41.6422	9800.34	0.420455
3550308005039	339035	7.39333e+06	339035	7.39333e+06	627	632.577	0.991184	0.991118	0.118543	23.5949	33.1727	2.70398	87.3153	10.857	6864.11	0.295364
3550308005040	341825	7.39333e+06	341825	7.39333e+06	540	565.764	0.954462	0.954171	0.0801632	20.6108	36.184	2.70796	85.4804	13.6865	5417.33	0.239124
3550308005041	340314	7.39219e+06	340314	7.39219e+06	542	455.276	1.19049	1.19171	-0.0217504	15.7148	33.1367	2.71135	82.6194	8.87776	4256.73	0.185304
3550308005042	338838	7.39075e+06	338838	7.39075e+06	367	421.949	0.869773	0.869209	0.120768	22.6469	39.049	5.59224	86.8111	17.257	6582.82	0.254553
3550308005043	335560	7.38953e+06	335560	7.38953e+06	381	431.685	0.882588	0.88206	0.186212	25.4912	38.2218	2.13699	89.3813	15.4577	6825.68	0.309838
3550308005044	334852	7.38731e+06	334852	7.38731e+06	422	488.9	0.863162	0.86248	0.13725	25.5627	39.3894	3.65506	85.3503	16.622	6544.14	0.229313
3550308005045	334736	7.38886e+06	334736	7.38886e+06	198	264.191	0.749459	0.748875	0.419944	36.7983	42.7066	1.06173	93.9288	36.3955	8771.23	0.420404
3550308005046	333629	7.39003e+06	333629	7.39003e+06	402	538.124	0.747039	0.745839	0.691772	47.9822	40.5512	0.897774	95.3198	61.4834	15831.5	0.52844
3550308005047	333121	7.38857e+06	333121	7.38857e+06	338	484.261	0.697971	0.696767	0.575885	45.0267	37.0967	1.09286	96.3465	57.5108	13115.6	0.433523
3550308005048	332900	7.38765e+06	332900	7.38765e+06	373	535.854	0.696085	0.694747	0.470251	43.3176	41.7462	0.253462	94.3679	48.0564	8046.16	0.400079
3550308005049	330678	7.39005e+06	330678	7.39005e+06	246	475.463	0.51739	0.515991	1	53.3838	51.9699	0.821089	98.2584	87.7161	21064	0.671869
3550308005050	327525	7.38849e+06	327525	7.38849e+06	190	285.954	0.664442	0.663691	0.710892	46.2233	39.894	1.67233	95.4513	77.7603	15070.7	0.539031
3550308005051	328972	7.39096e+06	328972	7.39096e+06	212	337.92	0.627367	0.626436	0.964385	56.6366	54.4052	0.4848	97.5657	88.2194	16792.2	0.689522
3550308005052	327974	7.39307e+06	327974	7.39307e+06	194	285.721	0.678985	0.678251	0.750114	48.2306	54.0831	0.408955	97.4598	68.4229	13055.7	0.513138
3550308005053	327602	7.39212e+06	327602	7.39212e+06	311	408.591	0.761152	0.760276	0.878019	44.0232	50.6148	1.40555	96.673	79.1354	19855.7	0.629167
3550308005054	327642	7.39413e+06	327642	7.39413e+06	209	281.203	0.743234	0.742602	0.710352	48.0769	50.0041	1.59983	93.4791	75.1104	12386.2	0.52212
3550308005055	328255	7.39639e+06	328255	7.39639e+06	269	358.632	0.750073	0.74928	0.755604	48.5351	46.2698	0.268677	98.1105	69.785	12617.5	0.668941
3550308005056	328271	7.39539e+06	328271	7.39539e+06	255	378.293	0.67408	0.6731	0.734622	49.7726	45.1309	0.146376	96.4778	66.6099	13360.8	0.608689
3550308005057	327388	7.39624e+06	327388	7.39624e+06	216	295.77	0.730296	0.72961	0.465439	39.2147	42.4091	0.914102	92.1426	46.1366	8531.07	0.479777
3550308005058	325987	7.39814e+06	325987	7.39814e+06	386	412.687	0.935333	0.935039	0.375754	34.2558	42.3366	1.15074	92.4385	32.4163	8488.57	0.398243
3550308005059	325609	7.39673e+06	325609	7.39673e+06	495	566.409	0.873928	0.87319	0.541056	39.8647	41.9947	0.988606	94.7959	49.9711	10778.8	0.531674
3550308005060	329414	7.40091e+06	329414	7.40091e+06	476	338.255	1.40722	1.40951	-0.228028	10.4477	35.6266	9.86343	69.0961	3.65756	3412.91	0.0315624
3550308005061	328526	7.40006e+06	328526	7.40006e+06	391	360.494	1.08462	1.08501	-0.0484733	16.9013	37.2296	4.83718	80.5362	5.08802	4119.04	0.136849
3550308005062	331026	7.40073e+06	331026	7.40073e+06	589	519.772	1.13319	1.13412	-0.115201	15.3999	34.8889	6.05996	75.5548	5.51064	3967.55	0.0917971
3550308005063	333305	7.40036e+06	333305	7.40036e+06	405	492.454	0.822411	0.821562	0.409005	38.3034	32.7595	1.27187	95.7238	34.1455	10140.6	0.469206
3550308005064	333749	7.39952e+06	333749	7.39952e+06	388	441.888	0.87805	0.877491	0.298527	28.5474	38.6891	1.62518	92.6335	28.9622	8466.61	0.344687
3550308005065	333208	7.40146e+06	333208	7.40146e+06	518	577.777	0.89654	0.895906	0.293315	31.1785	34.2525	0.572947	89.975	24.341	8011.73	0.444083
3550308005066	336270	7.40175e+06	336270	7.40175e+06	434	422.34	1.02761	1.02775	0.0438723	21.066	32.9157	2.42951	83.1848	15.6697	4879.88	0.206331
3550308005067	337726	7.4014e+06	337726	7.4014e+06	506	494.677	1.02289	1.02303	-0.162829	11.4192	32.365	4.49583	71.1055	2.35681	3620.9	0.110637
3550308005068	339578	7.401e+06	339578	7.401e+06	321	317.268	1.01176	1.01181	-0.145545	10.5684	39.566	6.0854	73.1029	4.05404	3336.57	0.0663874
3550308005069	339267	7.40236e+06	339267	7.40236e+06	482	393.133	1.22605	1.22733	-0.253124	6.68307	34.3724	7.62349	68.4237	1.69465	2896.51	0.0235694
3550308005070	339068	7.40347e+06	339068	7.40347e+06	628	483.8	1.29806	1.30027	-0.149443	11.2055	34.8889	6.27996	77.9295	1.98784	3668.24	0.0680424
3550308005071	341888	7.3979e+06	341888	7.3979e+06	419	360.324	1.16284	1.16365	-0.119628	15.3131	29.5223	5.79849	81.3641	4.1107	3864.55	0.106716
3550308005072	344642	7.40102e+06	344642	7.40102e+06	247	232.325	1.06316	1.06335	-0.344376	6.16888	25.3407	7.67034	62.0031	0	2812.52	0.00720336
3550308005073	343429	7.39913e+06	343429	7.39913e+06	276	244.385	1.12937	1.12979	-0.166764	11.7431	25.6573	4.74542	79.0629	2.60431	3629.08	0.107647
3550308005074	343513	7.39783e+06	343513	7.39783e+06	491	451.703	1.087	1.0875	-0.0259003	19.8809	26.389	1.6736	85.1869	5.85966	4519.01	0.177046
3550308005075	344934	7.39649e+06	344934	7.39649e+06	293	292.243	1.00259	1.0026	-0.00643452	19.782	30.6164	3.20812	83.1949	8.85711	4754.79	0.196375
3550308005076	344362	7.39554e+06	344362	7.39554e+06	563	498.666	1.12901	1.12987	-0.120235	13.2007	31.4416	5.00839	79.4092	2.40443	4021.88	0.115599
3550308005077	342037	7.39526e+06	342037	7.39526e+06	451	477.152	0.945191	0.944899	0.0849591	20.781	30.9377	2.88307	87.2538	15.3242	6135.88	0.273311
3550308005078	343708	7.39412e+06	343708	7.39412e+06	514	512.288	1.00334	1.00336	-0.0377792	15.518	30.3566	2.38803	83.1529	8.11236	4505.98	0.162741
3550308005079	342873	7.39186e+06	342873	7.39186e+06	442	460.647	0.959519	0.959308	-0.197799	8.73664	32.7204	7.29532	76.0772	1.59572	3387.1	0.0613875
3550308005080	342482	7.39093e+06	342482	7.39093e+06	449	428.018	1.04902	1.04928	-0.0565075	14.0643	34.6166	2.84291	82.8914	2.30744	3862.8	0.153582
3550308005081	341347	7.39045e+06	341347	7.39045e+06	281	309.829	0.906953	0.906645	-0.098047	11.8941	34.2201	3.81006	80.0591	2.28083	3880.41	0.12448
3550308005082	340913	7.38902e+06	340913	7.38902e+06	294	292.563	1.00491	1.00493	-0.0748689	10.539	40.4595	2.63441	78.1471	0.574432	3951.89	0.113896
3550308005083	339458	7.38961e+06	339458	7.38961e+06	375	382.765	0.979714	0.979624	0.0249637	15.3433	38.2649	3.20441	85.4171	11.6692	4590.85	0.181706
3550308005084	337336	7.3893e+06	337336	7.3893e+06	375	415.087	0.903424	0.902997	-0.101948	14.1934	38.7217	7.83208	78.4168	8.67443	3790.15	0.0749235
3550308005085	336699	7.38723e+06	336699	7.38723e+06	463	489.466	0.945929	0.945634	0.0129557	20.0423	38.0743	3.73004	85.7032	6.34627	4243.03	0.15158
3550308005086	337808	7.38772e+06	337808	7.38772e+06	170	143.779	1.18237	1.18274	-0.435445	1.52972	37.6579	16.0152	61.1584	0	1906.45	-0.145262
3550308005087	338006	7.38578e+06	338006	7.38578e+06	259	307.072	0.84345	0.842972	-0.0635759	14.7784	33.6801	2.46219	79.7271	1.80908	4048.8	0.164061
3550308005088	335938	7.38515e+06	335938	7.38515e+06	186	226.038	0.822872	0.822484	-0.111484	12.8805	38.6917	6.2164	77.1692	3.97691	3839.06	0.0780067
3550308005089	335955	7.38342e+06	335955	7.38342e+06	188	212.932	0.882911	0.882652	-0.256682	11.7731	31.9843	10.4814	68.9922	0.967063	3340.6	0.0311826
3550308005090	337271	7.38411e+06	337271	7.38411e+06	177	200.81	0.88143	0.881182	-0.0339498	13.9359	36.1066	2.83908	79.6263	7.01585	4393.69	0.174715
3550308005091	334572	7.38428e+06	334815	7.38522e+06	452	410.161	1.10201	1.10255	-0.196307	10.7965	34.8593	7.39252	72.7237	5.15618	3162.26	0.022484
3550308005092	333156	7.38629e+06	333156	7.38629e+06	187	231.467	0.807892	0.807469	0.414241	43.9314	35.8464	1.30306	93.4268	43.2762	8440.56	0.379875
3550308005093	333255	7.38458e+06	333255	7.38458e+06	332	419.865	0.79073	0.789911	0.147261	28.012	31.4074	2.0803	87.9724	22.0828	6033.77	0.263846
3550308005094	331741	7.38706e+06	331741	7.38706e+06	321	430.96	0.744849	0.743883	0.427167	38.4284	37.3964	2.26791	93.0843	48.1829	8988.62	0.437761
3550308005095	332806	7.38294e+06	332806	7.38294e+06	214	240.548	0.889637	0.889359	-0.113333	18.1131	32.0526	10.2212	77.7331	17.2176	4102.32	0.0764594
3550308005096	330317	7.38338e+06	330317	7.38338e+06	194	241.588	0.803021	0.802571	0.372989	32.4556	41.6428	1.69815	88.8026	37.1196	9379.75	0.403114
3550308005097	331039	7.38367e+06	331039	7.38367e+06	240	209.477	1.14571	1.14612	-0.318314	12.0104	35.5549	19.7636	63.7074	13.4619	3121.54	-0.0081756
3550308005098	330343	7.38827e+06	330343	7.38827e+06	208	348.849	0.596246	0.595257	0.90964	57.4506	45.54	0.187775	97.335	89.6691	16203.5	0.670829
3550308005099	329723	7.38809e+06	329723	7.38809e+06	157	263.227	0.596443	0.595697	0.834196	53.2724	45.4912	0.241435	98.0237	85.7092	13947.5	0.642654
3550308005100	330309	7.38593e+06	330309	7.38593e+06	438	527.016	0.831094	0.83022	0.55056	38.5886	40.8903	3.85453	91.2383	72.2914	12462.6	0.428941
3550308005101	328888	7.386e+06	328888	7.386e+06	253	352.778	0.717166	0.716322	0.758707	44.3239	37.4976	2.99361	96.0378	82.1388	18277.2	0.582282
3550308005102	328818	7.3895e+06	328818	7.3895e+06	170	256.746	0.662134	0.661458	0.763534	51.3715	49.9491	0.11301	96.9274	80.9464	10732.9	0.591995
3550308005103	328041	7.38804e+06	328041	7.38804e+06	253	388.811	0.650702	0.64966	0.760558	51.0067	38.0377	0.748256	97.8277	85.7884	13070.8	0.636318
3550308005104	325727	7.38944e+06	325727	7.38944e+06	288	457.94	0.628904	0.627644	0.592416	36.2626	36.5092	7.30697	90.1333	55.772	21594.7	0.451958
3550308005105	324154	7.39262e+06	324615	7.39188e+06	323	392.034	0.823907	0.823236	0.43853	37.9242	41.7032	2.08553	95.0906	44.145	9200.55	0.397569
3550308005106	325261	7.39482e+06	325261	7.39482e+06	401	656.097	0.61119	0.609349	0.775502	46.5329	50.7462	0.6701	95.5729	67.5668	15171.6	0.611255
3550308005107	322942	7.39682e+06	322942	7.39682e+06	258	355.698	0.725334	0.724499	0.508056	36.5404	40.9004	2.85736	90.1772	61.5231	11016.6	0.490217
3550308005108	321496	7.39519e+06	321496	7.39519e+06	265	355.603	0.745213	0.744417	-0.0321661	19.3964	42.1618	11.0115	75.904	20.328	4934.55	0.112824
3550308005109	321612	7.39882e+06	321612	7.39882e+06	245	262.517	0.933274	0.933082	-0.0438613	14.8873	41.6892	4.81639	78.04	4.61949	4415.6	0.124995
3550308005110	322461	7.4001e+06	322461	7.4001e+06	469	468.885	1.00025	1.00025	0.0719235	18.0751	36.8711	2.7181	84.3825	13.7403	5432.18	0.254128
3550308005111	320358	7.40171e+06	320358	7.40171e+06	221	188.14	1.17466	1.17511	-0.398078	5.85147	36.0045	13.8324	54.1572	0.718431	2548.85	-0.0660488
3550308005112	325063	7.40034e+06	325063	7.40034e+06	263	264.695	0.993596	0.993576	-0.0646747	14.3797	32.1686	3.03954	83.0645	4.96214	4203.71	0.125075
3550308005113	322578	7.40296e+06	321585	7.40253e+06	314	258.321	1.21554	1.21634	-0.0927917	15.2878	29.4626	5.72199	79.3467	8.72558	4279.38	0.156677
3550308005114	324331	7.40321e+06	324331	7.40321e+06	351	282.475	1.24259	1.24359	-0.330429	8.55644	26.7753	10.823	67.3321	1.98203	2919.58	-0.0201861
3550308005115	324940	7.40266e+06	324940	7.40266e+06	288	279.262	1.03129	1.0314	-0.355323	6.09693	28.3076	12.1728	65.9151	1.97364	2814.58	-0.026953
3550308005116	326065	7.40095e+06	326065	7.40095e+06	469	425.115	1.10323	1.1038	-0.0406228	18.1832	26.8103	3.89057	83.3095	7.13752	4800.15	0.210309
3550308005117	327122	7.40039e+06	327122	7.40039e+06	297	302.428	0.982052	0.981989	-0.018908	18.3591	30.852	4.30751	84.5423	7.6644	4652.16	0.2032
3550308005118	327852	7.40209e+06	327852	7.40209e+06	373	277.192	1.34564	1.34716	-0.211035	9.53553	30.6934	7.1405	73.5651	7.23273	3150.64	0.0318385
3550308005119	325987	7.40326e+06	325987	7.40326e+06	328	265.535	1.23524	1.23615	-0.224284	8.99309	25.491	6.21994	74.9842	2.52627	4060.15	0.0400228
3550308005120	327185	7.40339e+06	327185	7.40339e+06	381	307.128	1.24052	1.24161	-0.343804	7.15009	26.2733	9.92053	66.2934	0.926894	2739.43	-0.0242654
3550308005121	328739	7.40339e+06	328739	7.40339e+06	371	264.425	1.40304	1.40481	-0.322407	5.77179	25.4962	8.91623	70.4328	1.14061	2903.61	-0.0154236
3550308005122	325731	7.40506e+06	325731	7.40506e+06	230	196.77	1.16888	1.16934	-0.575091	2.01265	22.5244	18.7634	54.0545	0.393407	1810.51	-0.157974
3550308005123	327590	7.4042e+06	327590	7.4042e+06	381	254.667	1.49607	1.4983	-0.533722	3.28355	20.296	16.2867	55.2301	0	2221.17	-0.106717
3550308005124	330349	7.40277e+06	330349	7.40277e+06	335	312.088	1.07342	1.07371	-0.172737	11.314	28.754	5.73321	76.1521	3.11115	3931.84	0.0855759
3550308005125	330809	7.40396e+06	330809	7.40396e+06	318	252.412	1.25985	1.26082	-0.252702	11.9756	27.5681	9.06372	71.368	2.99339	3290.83	0.0311777
3550308005126	329598	7.40465e+06	329598	7.40465e+06	247	158.021	1.56308	1.56472	-0.494572	3.26528	22.6482	14.3662	57.0578	1.0427	2112.96	-0.104735
3550308005127	330162	7.40656e+06	330692	7.40469e+06	204	135.775	1.50248	1.50369	-0.487146	2.92426	25.938	13.724	56.3658	0.697781	2010.47	-0.134982
3550308005128	331805	7.40245e+06	331805	7.40245e+06	354	326.745	1.08341	1.08376	-0.128302	14.6547	29.5828	6.16507	80.9197	2.96209	3958.53	0.109944
3550308005129	333353	7.4026e+06	333353	7.4026e+06	361	336.725	1.07209	1.0724	0.122946	24.3879	33.3747	3.80566	85.3721	19.8629	5953.67	0.317283
3550308005130	332315	7.40568e+06	332325	7.40433e+06	310	294.662	1.05205	1.05224	0.0775847	24.4261	25.9619	2.31026	89.9319	13.4017	5703.31	0.270103
3550308005131	335324	7.40344e+06	335563	7.4032e+06	402	431.629	0.931355	0.931029	0.132624	24.8029	31.912	0.782077	87.7334	13.4037	5970.41	0.309972
3550308005132	337275	7.4029e+06	337275	7.4029e+06	368	336.083	1.09497	1.09538	-0.023145	18.0227	27.1506	2.73215	84.5705	8.70389	4760.4	0.200608
3550308005133	335366	7.40488e+06	335366	7.40488e+06	512	534.161	0.958512	0.958261	-0.0339558	18.3939	28.7849	3.60926	77.6632	10.4355	5106.44	0.215822
3550308005134	336246	7.40599e+06	336285	7.40556e+06	410	319.469	1.28338	1.28475	-0.306763	8.11563	23.4445	8.38366	66.1791	3.04037	3452.87	0.0330456
3550308005135	338348	7.40624e+06	338348	7.40624e+06	209	216.28	0.96634	0.966257	-0.636631	2.18725	15.7875	21.3868	55.081	0	1823.68	-0.17734
3550308005136	339218	7.40554e+06	339218	7.40554e+06	260	225.576	1.1526	1.15307	-0.391796	4.00184	27.3996	10.8842	59.2395	3.58769	2530.39	-0.0407682
3550308005137	345664	7.39986e+06	345664	7.39986e+06	429	339.475	1.26371	1.26505	-0.340779	7.28938	22.4765	8.53147	68.0906	0.319913	2741.62	-0.00637877
3550308005138	346739	7.4006e+06	346739	7.4006e+06	188	164.197	1.14497	1.14529	-0.285469	7.69218	22.2698	8.37627	79.4287	1.55548	2831.51	-0.00654511
3550308005139	348260	7.40209e+06	348260	7.40209e+06	199	187.587	1.06084	1.06098	-0.505686	3.49864	23.163	17.2002	59.8806	0	2208.43	-0.108208
3550308005140	347416	7.40091e+06	347416	7.40091e+06	195	181.709	1.07314	1.07331	-0.243952	6.5719	32.0694	6.33103	72.2945	0	2928.8	0.0205999
3550308005141	348066	7.39906e+06	348066	7.39906e+06	311	280.428	1.10902	1.10942	-0.302337	8.26782	27.1752	10.635	73.2971	0	2945.4	-0.0015364
3550308005142	346330	7.39863e+06	346330	7.39863e+06	338	311.135	1.08634	1.08669	-0.161857	12.6637	27.8546	4.63833	79.7709	3.13059	3375.88	0.0646051
3550308005143	348396	7.39802e+06	348396	7.39802e+06	238	194.779	1.2219	1.22252	-0.357956	7.24999	22.3754	11.6545	69.4307	0	2836.9	0.00812888
3550308005144	345527	7.39729e+06	345527	7.39729e+06	270	281.786	0.958176	0.958042	-0.0774815	15.2266	33.6702	2.81515	77.7143	7.51225	3674.47	0.11537
3550308005145	346323	7.39774e+06	346323	7.39774e+06	271	280.219	0.967102	0.966997	-0.156368	12.4263	26.3974	5.897	83.1281	2.38235	3662.85	0.0937404
3550308005146	348776	7.39669e+06	348776	7.39669e+06	322	303.464	1.06108	1.06131	-0.223931	10.929	23.9801	5.89059	77.5972	0	3439.24	0.0504044
3550308005147	346469	7.39604e+06	346469	7.39604e+06	241	240.623	1.00156	1.00157	-0.184724	14.6074	21.9655	8.4415	81.8791	5.7163	3665.14	0.105181
3550308005148	348577	7.3951e+06	348577	7.3951e+06	346	308.067	1.12313	1.12363	-0.180137	11.609	19.2753	4.35343	91.0744	1.27196	3167.27	0.0397687
3550308005149	347533	7.39556e+06	347533	7.39556e+06	294	239.166	1.22927	1.23007	-0.375436	6.28908	22.3758	10.9064	67.5722	0.479814	2666.68	-0.0253211
3550308005150	346904	7.3941e+06	346904	7.3941e+06	417	332.512	1.25409	1.25534	-0.34338	7.2583	22.0456	10.8882	71.9552	2.42079	2857.67	-0.0197596
3550308005151	345771	7.39216e+06	345771	7.39216e+06	451	424.796	1.06169	1.06202	-0.254165	8.748	23.8169	7.25406	76.8959	2.29712	3125.07	0.0323602
3550308005152	347524	7.39269e+06	347524	7.39269e+06	265	213.454	1.24149	1.24224	-0.379601	7.15658	21.8219	11.9807	68.8178	0	2804.22	-0.0324815
3550308005153	344684	7.39208e+06	344684	7.39208e+06	417	387.503	1.07612	1.0765	-0.169467	9.68225	29.22	7.20873	79.1445	5.65093	4098.86	0.0806603
3550308005154	347421	7.39019e+06	347421	7.39019e+06	368	315.095	1.1679	1.16863	-0.334664	6.07135	22.9833	9.40607	74.1086	0	2834.34	-0.0378672
3550308005155	344153	7.39012e+06	344153	7.39012e+06	384	343.613	1.11754	1.11807	-0.309258	5.92909	21.499	6.97875	76.1076	0.906879	2468.67	-0.0104206
3550308005156	345375	7.3898e+06	345375	7.3898e+06	391	313.821	1.24593	1.24707	-0.358595	4.11219	27.901	10.2509	68.6583	0	2267.9	-0.0436923
3550308005157	346601	7.38901e+06	346601	7.38901e+06	310	262.48	1.18104	1.18171	-0.411888	3.21556	20.429	11.4704	71.6156	0	2254.79	-0.0752146
3550308005158	342809	7.38938e+06	342809	7.38938e+06	250	287.9	0.868356	0.867969	-0.163849	11.6221	32.4163	5.04522	77.2191	1.24083	3323.92	0.0595501
3550308005159	343368	7.38841e+06	343368	7.38841e+06	316	314.613	1.00441	1.00442	-0.191133	10.4808	34.4997	7.35717	75.5951	1.97573	3165.78	0.040143
3550308005160	345368	7.38828e+06	345368	7.38828e+06	312	283.05	1.10228	1.10266	-0.422937	4.55225	27.1699	11.5951	58.0343	0.697028	2341.6	-0.0732841
3550308005161	346100	7.38724e+06	346100	7.38724e+06	196	196.982	0.995013	0.995002	-0.430116	3.82045	28.4779	16.4074	67.5075	0	2155.69	-0.0873257
3550308005162	331455	7.38234e+06	331455	7.38234e+06	256	214.019	1.19616	1.19675	-0.236619	11.1482	26.4375	8.80421	75.105	3.45037	3682.95	0.0322082
3550308005163	332679	7.38158e+06	332679	7.38158e+06	236	204.427	1.15444	1.15487	-0.476437	3.24421	22.384	13.5321	61.0123	0	2242.22	-0.116432
3550308005164	330957	7.38101e+06	330957	7.38101e+06	328	268.628	1.22102	1.22187	-0.477841	5.57432	17.4604	14.6929	62.1728	2.94466	2497.1	-0.092968
3550308005165	332734	7.37955e+06	332734	7.37955e+06	272	224.275	1.2128	1.21348	-0.505359	4.24157	17.9561	15.4665	59.8319	1.20564	2606.84	-0.106378
3550308005166	332324	7.38088e+06	332324	7.38088e+06	386	312.703	1.2344	1.23547	-0.44232	4.3476	20.9957	12.4858	63.562	2.13153	2413.25	-0.0911502
3550308005167	330140	7.38016e+06	330140	7.38016e+06	252	210.321	1.19817	1.19876	-0.468864	4.1482	27.6003	15.9989	59.9205	0.448107	2639.01	-0.141352
3550308005168	331286	7.37967e+06	331286	7.37967e+06	186	153.805	1.20932	1.20978	-0.630948	2.74055	22.6457	21.2706	48.7777	0	1824.64	-0.207868
3550308005169	329458	7.38257e+06	329458	7.38257e+06	321	377.456	0.85043	0.849863	0.0797034	17.9906	30.0782	5.56569	84.2811	22.2048	9585.84	0.177483
3550308005170	329139	7.3802e+06	329139	7.3802e+06	253	239.366	1.05696	1.05713	-0.0495411	17.0135	35.8243	6.29696	78.7639	14.7512	4123.19	0.131653
3550308005171	327319	7.38051e+06	327319	7.38051e+06	234	286.818	0.815849	0.815341	0.292645	29.7467	30.9899	0.507621	91.326	39.52	7614.97	0.37996
3550308005172	328210	7.38197e+06	328210	7.38197e+06	262	324.257	0.808	0.807407	0.376696	33.4653	35.4612	2.21918	92.5969	43.4105	8641.18	0.455397
3550308005173	327521	7.38406e+06	327521	7.38406e+06	335	383.802	0.872847	0.872344	0.66772	45.5697	39.0417	0.573862	96.9078	60.8955	14477.1	0.564059
3550308005174	325655	7.38456e+06	325655	7.38456e+06	470	597.225	0.786974	0.78579	0.514052	37.896	39.6954	0.680762	94.4693	50.9577	10541.9	0.51494
3550308005175	323963	7.38723e+06	323963	7.38723e+06	116	108.329	1.07081	1.07091	-0.559391	1.34062	34.3345	22.5071	55.2655	0	1674	-0.209932
3550308005176	324232	7.38593e+06	324232	7.38593e+06	124	235.696	0.526101	0.525409	0.285416	34.4772	23.3553	11.235	85.509	46.5091	13667.2	0.409442
3550308005177	322469	7.38608e+06	322469	7.38608e+06	152	212.509	0.715264	0.714755	0.182703	30.8733	24.8981	15.6444	86.4205	60.289	10856.9	0.234906
3550308005178	323306	7.38836e+06	323306	7.38836e+06	206	293.209	0.70257	0.701849	0.203394	29.1175	32.6527	5.04025	80.8308	24.9937	10099.9	0.342769
3550308005179	322619	7.38903e+06	322619	7.38903e+06	329	413.193	0.796239	0.795448	0.209907	30.0312	30.8644	3.68482	85.4722	38.3159	6979.56	0.323653
3550308005180	322547	7.39104e+06	322547	7.39104e+06	197	277.136	0.710842	0.710171	0.269745	32.689	31.719	3.22315	92.9914	36.8858	6993.34	0.358048
3550308005181	321558	7.38984e+06	321558	7.38984e+06	169	198.669	0.850662	0.850365	-0.220954	18.5262	23.7929	13.6652	73.359	10.1769	4553.3	0.0674488
3550308005182	319526	7.39156e+06	319526	7.39156e+06	171	228.315	0.748964	0.748459	-0.067443	17.5864	30.6941	8.02112	78.8813	9.94016	5473.58	0.176679
3550308005183	321052	7.39174e+06	321052	7.39174e+06	276	261.333	1.05613	1.05631	-0.164487	13.2741	33.3295	8.76814	72.2496	9.87371	3806.55	0.0825192
3550308005184	321117	7.39294e+06	321117	7.39294e+06	345	358.326	0.96281	0.962658	0.0419426	23.1802	36.2957	7.32708	80.992	19.5815	5618.33	0.197885
3550308005185	320540	7.40509e+06	321045	7.40592e+06	297	230.97	1.28588	1.28688	-0.390831	5.77648	21.9799	10.4073	63.5734	2.32042	2722.4	-0.0398009
3550308005186	322539	7.40756e+06	322545	7.40742e+06	125	114.294	1.09367	1.09381	-0.498532	3.21111	12.9136	15.8956	74.3395	0	2044.75	-0.124319
3550308005187	323247	7.40553e+06	323082	7.40583e+06	197	158.752	1.24093	1.24149	-0.265464	8.6153	24.4772	7.47688	77.7432	1.45904	2899.37	-0.00033312
3550308005188	324817	7.4062e+06	324817	7.4062e+06	293	203.505	1.43977	1.44129	-0.427238	4.26029	18.7643	11.8128	70.6459	0.737188	2125.48	-0.088703
3550308005189	327704	7.40696e+06	326355	7.4061e+06	311	219.433	1.41729	1.41882	-0.638196	2.10699	12.1116	21.149	56.1189	1.72276	1948.85	-0.158616
3550308005190	327475	7.40523e+06	327475	7.40523e+06	230	126.155	1.82316	1.82539	-0.7072	1.62518	14.5268	23.9209	48.231	0	1656.86	-0.200743
3550308005191	338028	7.41042e+06	338715	7.40805e+06	165	209.637	0.787074	0.786661	-0.548279	2.2188	19.8378	14.8021	50.7233	0.580675	2125.14	-0.109169
3550308005192	349162	7.40072e+06	349162	7.40072e+06	388	320.495	1.21063	1.21159	-0.298524	10.0361	23.5413	7.99559	67.8352	0.713432	3285.56	0.0249528
3550308005193	351296	7.3998e+06	351296	7.3998e+06	377	308.882	1.22053	1.22151	-0.373485	6.4745	25.2918	13.6255	71.2142	1.86167	2815.24	-0.0699896
3550308005194	350679	7.40144e+06	350679	7.40144e+06	174	178.894	0.972645	0.972589	-0.585233	4.04383	26.2534	26.0926	64.2191	0.5612	1877.4	-0.230172
3550308005195	350135	7.39907e+06	350135	7.39907e+06	282	233.997	1.20515	1.20583	-0.435106	3.8723	22.2542	13.0322	65.8822	0.487862	2435.39	-0.085128
3550308005196	352583	7.40108e+06	352798	7.40067e+06	426	349.935	1.21737	1.21846	-0.314	8.65268	27.4305	10.24	71.4086	1.43525	2809.06	-0.0422731
3550308005197	353408	7.39889e+06	353408	7.39889e+06	466	356.328	1.30778	1.30948	-0.409879	5.7752	24.1456	11.9252	65.3634	0.419275	2351.87	-0.0857554
3550308005198	350301	7.39669e+06	350301	7.39669e+06	269	257.416	1.045	1.04514	-0.38469	5.51257	26.058	13.2932	66.463	1.21355	2936.74	-0.048906
3550308005199	350604	7.39788e+06	350604	7.39788e+06	251	199.371	1.25896	1.25973	-0.541036	4.3804	20.715	18.9774	59.664	0.683286	2219.58	-0.147807
3550308005200	351908	7.39783e+06	351908	7.39783e+06	276	221.312	1.24711	1.24791	-0.376946	7.94333	23.3486	13.5585	71.5947	0.904263	2562.3	-0.0532397
3550308005201	352789	7.3966e+06	352789	7.3966e+06	378	310.6	1.217	1.21797	-0.30099	8.38501	18.2442	6.6157	76.6742	0	2947.04	0.00132834
3550308005202	351094	7.39522e+06	351094	7.39522e+06	275	213.315	1.28917	1.29011	-0.300653	9.66326	27.8808	11.6304	71.595	3.1414	3028.6	-0.013193
3550308005203	349493	7.39399e+06	349493	7.39399e+06	194	176.872	1.09684	1.09706	-0.322448	8.72858	22.5965	8.93246	70.0545	0	3015.36	0.0011156
3550308005204	349910	7.39315e+06	349910	7.39315e+06	278	226.907	1.22517	1.22591	-0.382152	8.09605	22.3031	11.4815	66.7662	0.692803	2584.63	-0.0447582
3550308005205	350899	7.39166e+06	351555	7.39296e+06	140	152.307	0.919198	0.919064	-0.506496	4.70391	21.3617	15.9867	59.8846	0	2200.71	-0.131842
3550308005206	349181	7.38817e+06	349181	7.38817e+06	282	224.014	1.25885	1.25971	-0.427539	3.91573	25.8856	13.3461	65.1211	0.978183	2216.83	-0.100206
3550308005207	348314	7.38902e+06	348314	7.38902e+06	262	203.299	1.28874	1.28964	-0.375044	5.0475	23.8936	11.1331	69.1189	1.28523	2698.56	-0.0570173
3550308005208	349839	7.38924e+06	349839	7.38924e+06	293	262.23	1.11734	1.11774	-0.325226	7.90283	26.6138	12.9235	74.6248	0	2987.38	-0.0165458
3550308005209	347224	7.38741e+06	347224	7.38741e+06	173	153.791	1.1249	1.12516	-0.410589	3.94081	21.3057	10.1962	64.0067	0	2444.91	-0.0383344
3550308005210	348127	7.38745e+06	348127	7.38745e+06	125	147.631	0.846707	0.846481	-0.434826	3.10423	22.4116	12.8094	70.024	0	1999.51	-0.110967
3550308005211	351616	7.38725e+06	351616	7.38725e+06	90	113.221	0.794907	0.79469	-0.671652	2.05582	17.6505	18.1674	36.0753	0	1935.42	-0.156638
3550308005212	349958	7.38632e+06	349958	7.38632e+06	310	308.856	1.0037	1.00372	-0.333535	6.5853	25.319	9.54293	68.4815	0	2890.41	-0.00478366
3550308005213	331190	7.37693e+06	331045	7.37763e+06	274	240.54	1.1391	1.13955	-0.347293	6.76938	27.9779	10.7232	64.7883	1.02077	2998.21	-0.0319904
3550308005214	332876	7.37825e+06	332876	7.37825e+06	158	155.986	1.01291	1.01294	-0.682945	1.81941	18.3946	24.1593	51.5975	0	1605.88	-0.232256
3550308005215	333891	7.3771e+06	333891	7.3771e+06	104	130.5	0.796936	0.796687	-0.5874	2.7139	25.2317	21.082	54.4681	0	1709.65	-0.189496
3550308005216	331274	7.37879e+06	331274	7.37879e+06	170	136.014	1.24987	1.25037	-0.461997	5.09118	15.4894	11.3356	63.3424	0	2288.85	-0.0699325
3550308005217	327716	7.37723e+06	327468	7.37709e+06	346	279.017	1.24007	1.24105	-0.304023	9.37295	27.3877	12.6929	72.333	3.78883	3259.11	-0.0094268
3550308005218	328957	7.37554e+06	328455	7.37511e+06	178	176.82	1.00667	1.00669	-0.342476	5.79124	23.0606	9.87799	73.1077	2.33305	2741.58	-0.050289
3550308005219	326815	7.37553e+06	326815	7.37553e+06	237	225.74	1.04988	1.05002	-0.181696	13.608	23.9343	7.55648	81.1779	6.74545	3701.89	0.0672713
3550308005220	325244	7.37953e+06	325244	7.37953e+06	379	434.571	0.872124	0.871552	0.16484	22.9817	34.594	3.90168	91.6302	14.4664	9350.37	0.233538
3550308005221	322741	7.37772e+06	322245	7.37874e+06	257	206.751	1.24304	1.24377	-0.492236	3.65872	16.4454	14.7303	64.5843	0.589251	2518.83	-0.103235
3550308005222	323185	7.38043e+06	323185	7.38043e+06	144	164.047	0.877799	0.877592	-0.375889	5.72682	25.8454	12.0022	67.3101	4.41103	2593.12	-0.0801121
3550308005223	321395	7.38107e+06	321395	7.38107e+06	160	145.417	1.10028	1.10047	-0.399809	4.90804	17.0757	8.63853	69.0015	0.149059	2355.88	-0.0522785
3550308005224	321838	7.38201e+06	321838	7.38201e+06	189	207.982	0.908734	0.908531	-0.476946	3.71597	18.8255	16.924	73.8089	0.481471	2120	-0.140934
3550308005225	323439	7.38236e+06	323439	7.38236e+06	245	187.823	1.30442	1.3053	-0.484042	5.81257	19.5853	13.299	58.1114	0	2239.59	-0.0968349
3550308005226	320604	7.3801e+06	320604	7.3801e+06	274	209.814	1.30592	1.3069	-0.489798	5.0726	15.1382	15.4891	69.3572	0	2189.88	-0.115298
3550308005227	320225	7.37891e+06	320242	7.37915e+06	161	154.322	1.04327	1.04335	-0.585047	3.21526	13.7886	19.5232	64.5808	0	1910.21	-0.178314
3550308005228	322575	7.38373e+06	322575	7.38373e+06	229	182.865	1.25229	1.25297	-0.245318	11.0685	29.8709	9.65501	72.0212	3.03452	3316.75	0.0339331
3550308005229	321553	7.38293e+06	321553	7.38293e+06	234	217.658	1.07508	1.07529	-0.459089	4.20842	26.5462	15.9631	60.8164	2.72506	2192.59	-0.100939
3550308005230	319602	7.38275e+06	319602	7.38275e+06	236	255.864	0.922364	0.922148	-0.394101	7.2784	24.065	11.2394	61.693	1.30094	2774.32	-0.0555837
3550308005231	319183	7.38159e+06	319183	7.38159e+06	245	246.87	0.992424	0.992402	-0.383044	7.15543	18.1717	11.0422	72.175	1.67668	2778.65	-0.0661669
3550308005232	319341	7.38072e+06	319341	7.38072e+06	206	147.414	1.39742	1.39839	-0.439097	4.68498	20.5456	12.7265	68.0607	0	2295.38	-0.107222
3550308005233	321523	7.38497e+06	321523	7.38497e+06	175	177.811	0.984191	0.984159	-0.495303	3.59867	23.3841	18.6179	66.3325	5.19445	2026.57	-0.169484
3550308005234	321063	7.38649e+06	321063	7.38649e+06	225	227.694	0.988167	0.988136	-0.244643	10.5657	30.2607	8.39314	72.0415	3.01837	3416.32	-0.00526245
3550308005235	319976	7.38543e+06	319976	7.38543e+06	214	254.976	0.839293	0.838888	-0.257631	9.03301	28.7068	8.23415	72.7524	2.96	3324.82	-0.00439357
3550308005236	318531	7.38427e+06	318531	7.38427e+06	228	190.615	1.19613	1.19665	-0.512781	5.02057	17.182	16.2338	61.0049	0.765613	2345.13	-0.104904
3550308005237	319858	7.38371e+06	319858	7.38371e+06	216	219.734	0.983008	0.982965	-0.300853	11.9037	22.7623	11.9676	71.9429	3.52721	3826.83	0.00125205
3550308005238	319191	7.38973e+06	319191	7.38973e+06	210	222.857	0.942309	0.942166	-0.295692	8.10223	25.9761	11.7596	76.9889	3.17009	3267.73	-0.0228137
3550308005239	316547	7.38895e+06	316982	7.3889e+06	155	139.08	1.11447	1.11468	-0.331849	7.76352	23.7224	11.7258	73.9889	0	2992.24	-0.00905373
3550308005240	317304	7.39048e+06	317775	7.39038e+06	175	169.981	1.02952	1.02959	-0.369547	7.44909	24.7712	13.2715	70.9074	3.01986	2638.06	-0.0700457
3550308005241	316910	7.40792e+06	316910	7.40792e+06	104	128.275	0.81076	0.810529	-0.317851	5.33568	28.2121	6.29616	66.0196	0	2626.43	-0.030317
3550308005242	322872	7.41037e+06	322095	7.41042e+06	234	193.309	1.2105	1.21108	-0.472015	5.09791	20.2218	13.4053	61.6047	0	2197.41	-0.101063
3550308005243	319979	7.41006e+06	320874	7.40959e+06	255	185.157	1.37721	1.37834	-0.561707	2.43238	18.2302	18.4569	61.1723	0	1959	-0.155096
3550308005244	354553	7.40268e+06	354553	7.40268e+06	210	189.456	1.10844	1.1087	-0.653442	2.80745	22.3576	22.1065	44.409	0	1841.53	-0.193463
3550308005245	356073	7.40188e+06	356025	7.40172e+06	202	139.231	1.45083	1.4519	-0.696689	1.63151	15.904	27.0413	56.8235	0	1702.1	-0.22504
3550308005246	354793	7.40182e+06	354793	7.40182e+06	250	190.433	1.3128	1.31372	-0.494698	3.64158	19.4577	16.4679	67.114	0	2295.37	-0.134119
3550308005247	357870	7.40212e+06	357870	7.40212e+06	237	148.426	1.59676	1.59843	-0.610572	2.30219	19.052	22.271	57.5239	0	1890.08	-0.165112
3550308005248	355917	7.39999e+06	355917	7.39999e+06	352	278.611	1.26341	1.2645	-0.480597	3.53535	22.7167	16.6596	66.3344	0	2283.09	-0.128173
3550308005249	357284	7.40009e+06	357284	7.40009e+06	420	291.618	1.44024	1.44243	-0.377447	6.34857	26.1301	12.9929	69.3795	1.32253	2736.99	-0.0794547
3550308005250	358483	7.40139e+06	358483	7.40139e+06	217	141.083	1.53811	1.53948	-0.546884	3.08669	22.9435	18.983	59.5182	0	2004.42	-0.166907
3550308005251	359108	7.40065e+06	359108	7.40065e+06	278	211.327	1.31549	1.31653	-0.557103	2.84238	19.0726	18.6809	61.4086	0	1914.46	-0.156215
3550308005252	356136	7.39829e+06	356136	7.39829e+06	257	218.517	1.17611	1.17664	-0.541255	2.34212	20.3513	17.5956	63.0564	0	1813.5	-0.168097
3550308005253	354577	7.39958e+06	354577	7.39958e+06	327	320.525	1.0202	1.02028	-0.41806	5.85455	21.3858	13.5671	69.0526	0.648982	2389.58	-0.0724069
3550308005254	358869	7.39908e+06	358869	7.39908e+06	173	160.452	1.07821	1.07837	-0.626209	1.7345	13.8254	22.6173	66.5087	0	1571.91	-0.211408
3550308005255	359986	7.39984e+06	359986	7.39984e+06	122	112.227	1.08708	1.0872	-0.641226	2.70738	12.8278	22.7496	63.3307	0	1552.12	-0.208729
3550308005256	357558	7.39858e+06	357558	7.39858e+06	145	132.231	1.09657	1.09673	-0.598604	2.34699	14.949	18.7751	60.1799	0	1729.08	-0.180252
3550308005257	354856	7.39755e+06	354856	7.39755e+06	186	138.555	1.34243	1.34318	-0.588317	2.17817	16.1138	19.4327	62.2996	0	1715.69	-0.174922
3550308005258	354655	7.39671e+06	354655	7.39671e+06	158	115.88	1.36348	1.36415	-0.56889	1.83018	19.3316	16.8662	53.5804	0	2101.12	-0.136146
3550308005259	356772	7.39709e+06	356772	7.39709e+06	296	235.728	1.25569	1.25658	-0.674059	2.11165	16.5718	25.3918	56.5554	0	1608.58	-0.208319
3550308005260	357105	7.39586e+06	357105	7.39586e+06	291	232.284	1.25278	1.25365	-0.557067	2.45946	19.7299	16.8193	55.1373	0.882291	2017.43	-0.141378
3550308005261	353771	7.39588e+06	353771	7.39588e+06	266	233.111	1.14109	1.14153	-0.28675	6.85259	21.034	7.81122	83.035	0	2749.89	-0.0225673
3550308005262	354004	7.39479e+06	354004	7.39479e+06	189	165.478	1.14215	1.14246	-0.397887	4.96973	20.649	14.1296	80.0174	0	2397.98	-0.110686
3550308005263	352947	7.39477e+06	352947	7.39477e+06	208	161.754	1.28591	1.28661	-0.247854	7.04846	17.2428	4.89595	87.3116	0	2925.2	0.0191642
3550308005264	356340	7.39479e+06	356340	7.39479e+06	223	169.266	1.31745	1.31828	-0.51637	4.16025	19.0213	15.6444	57.3199	0	2299.7	-0.0919553
3550308005265	355010	7.39472e+06	355027	7.39496e+06	169	147.247	1.14773	1.14803	-0.530128	3.52362	20.5433	17.7373	62.904	0	2213.56	-0.169496
3550308005266	357327	7.39356e+06	357327	7.39356e+06	204	191.98	1.06261	1.06276	-0.580084	2.22544	17.1903	19.8886	62.8316	0	1867.35	-0.170841
3550308005267	353873	7.392e+06	353475	7.39299e+06	70	113.013	0.619398	0.619085	-0.614458	1.74392	15.1278	19.684	58.0452	0.702638	1619.58	-0.17082
3550308005268	356318	7.39208e+06	356318	7.39208e+06	181	145.024	1.24807	1.2486	-0.573962	2.10584	10.4808	18.3708	67.7137	0	1892.55	-0.139303
3550308005269	356577	7.39264e+06	356577	7.39264e+06	152	124.745	1.21848	1.21888	-0.508611	2.92544	16.7841	16.3532	69.78	0	1877.06	-0.137535
3550308005270	358388	7.39094e+06	358388	7.39094e+06	116	121.803	0.952359	0.952294	-0.69821	1.66247	12.9482	26.5633	58.9709	0	1565.05	-0.21273
3550308005271	356868	7.39053e+06	356868	7.39053e+06	145	109.785	1.32077	1.32132	-0.596755	3.008	12.6932	20.4055	67.7966	0	1683.55	-0.201241
3550308005272	356972	7.38924e+06	356972	7.38924e+06	184	159.481	1.15374	1.15407	-0.51959	2.38637	11.4032	15.6168	74.4558	0	1825.52	-0.151045
3550308005273	355906	7.39051e+06	355906	7.39051e+06	167	111.671	1.49546	1.49643	-0.476716	3.04156	10.8426	13.5779	79.2468	0	1856.56	-0.136864
3550308005274	351953	7.38928e+06	351953	7.38928e+06	179	148.036	1.20916	1.20961	-0.499467	2.88487	18.3451	12.806	59.5656	0	2077.19	-0.104354
3550308005275	353647	7.38849e+06	353647	7.38849e+06	191	153.979	1.24043	1.24097	-0.545402	3.63915	18.7777	19.0995	60.3672	0	2138.48	-0.11004
3550308005276	355454	7.38747e+06	355425	7.38843e+06	127	107.22	1.18448	1.18475	-0.673288	1.36713	10.8516	21.9701	56.0016	0	2049.63	-0.204261
3550308005277	351547	7.38586e+06	351547	7.38586e+06	125	123.727	1.01029	1.0103	-0.676196	0.960916	16.7745	24.7468	55.2663	0	1608.96	-0.201187
3550308005278	353139	7.38573e+06	353139	7.38573e+06	125	115.778	1.07965	1.07977	-0.678327	1.87453	15.3805	21.0842	46.6735	0	1907.9	-0.198301
3550308005279	329851	7.3733e+06	329934	7.37302e+06	143	111.25	1.2854	1.28588	-0.66162	2.13708	8.31944	14.0641	40.6228	0	1877.7	-0.132519
3550308005280	328750	7.37152e+06	329055	7.37151e+06	317	246.35	1.28679	1.28786	-0.554848	2.63869	14.0299	16.0751	60.2606	0	2083.48	-0.121076
3550308005281	330539	7.37108e+06	330375	7.37139e+06	77	79.9249	0.963404	0.963371	-0.82481	1.32461	11.7763	25.6302	29.9879	0	1657.16	-0.229603
3550308005282	327727	7.36975e+06	327727	7.36975e+06	189	140.693	1.34335	1.34412	-0.585079	3.59121	13.8228	18.4528	57.4808	0	2117.63	-0.126984
3550308005283	328279	7.37355e+06	327929	7.37334e+06	336	265.887	1.26369	1.26474	-0.45228	4.7919	19.6887	11.3074	60.3007	0	2417.29	-0.075039
3550308005284	326880	7.37242e+06	326880	7.37242e+06	236	198.106	1.19128	1.19181	-0.4782	4.23144	16.5563	15.5226	70.4358	0.754308	2480.17	-0.127051
3550308005285	326310	7.37054e+06	326310	7.37054e+06	195	164.674	1.18416	1.18458	-0.576202	3.13678	12.0415	16.9207	60.9344	0.984238	2033.64	-0.155409
3550308005286	326278	7.37414e+06	326278	7.37414e+06	228	176.821	1.28944	1.29022	-0.467697	4.01492	20.8277	15.6394	65.9326	0.700057	2328.13	-0.0910516
3550308005287	325000	7.374e+06	325400	7.374e+06	334	306.374	1.09017	1.09052	-0.31244	9.64119	24.1608	11.312	72.4323	3.69079	3113.78	-0.0146972
3550308005288	321419	7.37482e+06	321419	7.37482e+06	98	93.8711	1.04398	1.04404	-0.688609	1.35787	10.3736	21.5638	55.1683	1.20291	1573.29	-0.231422
3550308005289	318042	7.37453e+06	318042	7.37453e+06	116	97.7771	1.18637	1.18663	-0.718355	1.81379	9.59175	21.3116	46.9659	0	1763.53	-0.213655
3550308005290	318899	7.37314e+06	318225	7.37337e+06	57	87.6475	0.650332	0.650098	-1	0.97397	6.07633	34.8856	21.6707	0	1416.22	-0.303914
3550308005291	319162	7.3769e+06	318945	7.37754e+06	196	159.986	1.2251	1.22562	-0.56368	2.4425	12.8661	15.0521	61.9358	0	1772.49	-0.162038
3550308005292	318818	7.37932e+06	318818	7.37932e+06	230	167.783	1.37082	1.37182	-0.661893	2.17395	10.9707	21.8473	58.4949	0	1833.42	-0.208204
3550308005293	317653	7.3781e+06	317653	7.3781e+06	108	133.094	0.811455	0.811215	-0.644055	1.74592	10.8107	18.3282	55.4958	0	1716.94	-0.191862
3550308005294	318206	7.37993e+06	318206	7.37993e+06	156	135.871	1.14815	1.14842	-0.529958	4.12784	13.5082	15.7859	63.9812	0	2434.65	-0.132985
3550308005295	317138	7.37949e+06	317138	7.37949e+06	135	120.96	1.11607	1.11626	-0.53793	3.45517	14.5177	14.7922	61.0919	0.935871	1926.73	-0.135956
3550308005296	317693	7.38253e+06	317693	7.38253e+06	245	198.771	1.23257	1.23324	-0.585654	3.62858	14.3788	18.3644	60.4804	0	1946.8	-0.175369
3550308005297	317137	7.38084e+06	317137	7.38084e+06	154	124.944	1.23255	1.23297	-0.524588	2.62751	17.7231	16.7984	62.3187	0.853825	2497.87	-0.127575
3550308005298	326175	7.35191e+06	321486	7.35439e+06	30	47.721	0.628655	0.628524	-0.849149	1.48908	15.9256	20.7769	5.11363	0	1598.02	-0.174781
3550308005299	322286	7.37046e+06	322684	7.37027e+06	127	131.354	0.966856	0.966806	-0.588684	3.76074	17.7047	18.9704	54.9044	0	2026.85	-0.156786
3550308005300	321123	7.3642e+06	322296	7.36287e+06	158	137.969	1.14519	1.14546	-0.79414	2.40746	12.5148	25.8895	33.8245	0	1937.79	-0.22074
3550308005301	325259	7.36485e+06	325259	7.36485e+06	161	129.07	1.24738	1.24785	-0.746702	3.40465	11.8537	22.2436	37.8979	0	1571.35	-0.209201
3550308005302	330460	7.359e+06	328003	7.35872e+06	131	122.944	1.06553	1.06563	-0.95549	0.974095	13.9412	31.1985	14.0879	0	1349.07	-0.296115
3550308005303	330519	7.36617e+06	328711	7.36645e+06	130	110.523	1.17622	1.17649	-0.701125	1.79402	11.5333	19.9333	42.2899	0	1898.48	-0.172808
3550308005304	330940	7.37392e+06	330682	7.37335e+06	117	94.1089	1.24324	1.24358	-0.694105	0.690962	10.1749	22.7623	56.6977	0	1602.38	-0.212368
3550308005305	336641	7.38545e+06	336641	7.38545e+06	212	209.623	1.01134	1.01137	-0.143087	14.1021	29.7334	5.11792	78.4785	3.35216	3400.15	0.0983093
3550308005306	352581	7.38797e+06	352581	7.38797e+06	97	111.38	0.87089	0.870742	-0.613014	1.40106	14.5809	18.8825	56.6214	0	1841.67	-0.159087
3550308005307	316248	7.4061e+06	316665	7.40631e+06	60	99.7278	0.601637	0.601356	-0.584325	2.67031	18.9686	18.2927	55.2147	0	1933.18	-0.166901
3550308005308	331825	7.3845e+06	331825	7.3845e+06	274	313.561	0.873834	0.873426	-0.0389154	18.6166	31.8361	6.19369	79.6683	19.2477	4385.96	0.141258
3550308005309	324969	7.40793e+06	324495	7.40772e+06	176	144.67	1.21656	1.21701	-0.614814	4.45362	23.8191	19.9779	42.7276	0	1994.26	-0.164265
3550308005310	323790	7.40058e+06	323790	7.40058e+06	195	234.43	0.831804	0.831418	0.176413	26.269	35.9313	2.52771	91.7921	19.667	5572.38	0.313503

## Sheet: dictionary
SAMPLE_AREA_CODE	area code
x_Coord	geographic Cartesian coordinate (x-Coordinate in meters) of the original centroid. Universal Transverse of Mercator coordinate system, Zone 23 South, Datum SIRGAS 2000.
y_Coord	geographic Cartesian coordinate (y-Coordinate in meters) of the original centroid. Universal Transverse of Mercator coordinate system, Zone 23 South, Datum SIRGAS 2000.
disp_xCoord	geographic Cartesian coordinate (x-Coordinate in meters) of the displaced original centroid. Universal Transverse of Mercator coordinate system, Zone 23 South, Datum SIRGAS 2000.
disp_yCoord	geographic Cartesian coordinate (y-Coordinate in meters) of the displaced original centroid. Universal Transverse of Mercator coordinate system, Zone 23 South, Datum SIRGAS 2000.
OBSERVED	number of observed deaths from 2006 to 2009
EXPECTED	number of expected deaths for the population distribution according to sex and age groups
RR_CVD	relative risk of mortality from circulatory system diseases by indirect standardization by sex and age (from 2006 to 2009)
GeoSES	the proposed socioeconomic index, varying from -1 to +1 (from the worst to the best conditions)
EDUCATION	Education dimension (%)
MOBILITY	Mobility dimension (%)
POVERTY	Poverty dimension (%)
DEPRIVATION	Deprivation dimension (%)
WEALTH	Wealth dimension (%)
INCOME	Income dimension (in Brazilian reais; 1 American dollar = 1.76 Brazilian reais in 2010)
SEGREGATION	Dimension of segregation by race and income (Index of Concentration at the Extremes, varying from -1 to +1)
